# Supplementary material for: Testing the Interface Hypothesis: Evidence from processing directions of possession transfer in double object constructions by L1-Mandarin Chinese L2-English learners
Source: PLoS One. 2025 Feb 12;20(2):e0313965. doi: 10.1371/journal.pone.0313965 (PMC11819539; doi:10.1371/journal.pone.0313965)
Supplement: S1 Dataset — (XLSX) [file pone.0313965.s001.xlsx]

## Sheet: OPT scores
Group	Score
BE	10
BE	10
BE	11
BE	12
BE	12
BE	12
BE	14
BE	14
BE	15
BE	15
BE	16
BE	16
BE	16
BE	17
BE	17
PB	18
PB	18
PB	18
PB	18
PB	19
PB	20
PB	20
PB	21
PB	22
PB	22
PB	22
PB	22
PB	22
PB	22
PB	23
PB	23
PB	28
IN	33
IN	39
IN	40
IN	40
IN	40
IN	43
IN	43
IN	43
IN	44
IN	44
IN	45
IN	45
IN	46
IN	46
IN	46
AD	48
AD	48
AD	49
AD	49
AD	49
AD	50
AD	50
AD	50
AD	51
AD	52
AD	52
AD	52
AD	53
AD	54
AD	54
AD	55

## Sheet: English DOC
Proficiency	SCORE	Group	SUBJ	No.	VERB	ACC	Win2
AD	53	NNS group	1	25	Leftward	0	took
AD	53	NNS group	1	26	Leftward	0	stole
AD	53	NNS group	1	27	Leftward	1	bought
AD	53	NNS group	1	28	Leftward	1	got
AD	53	NNS group	1	29	Leftward	1	earned
AD	53	NNS group	1	30	Leftward	1	ordered
AD	53	NNS group	1	31	Leftward	1	won
AD	53	NNS group	1	41	Non-directional	1	baked
AD	53	NNS group	1	42	Non-directional	1	showed
AD	53	NNS group	1	43	Non-directional	1	cooked
AD	53	NNS group	1	44	Non-directional	1	built
AD	53	NNS group	1	45	Non-directional	1	made
AD	53	NNS group	1	47	Non-directional	1	sewed
AD	53	NNS group	1	48	Non-directional	1	knitted
AD	53	NNS group	1	10	Rightward	1	passed
AD	53	NNS group	1	11	Rightward	1	paid
AD	53	NNS group	1	12	Rightward	1	posted
AD	53	NNS group	1	13	Rightward	1	sold
AD	53	NNS group	1	14	Rightward	1	asked
AD	53	NNS group	1	15	Rightward	1	taught
AD	53	NNS group	1	16	Rightward	1	told
BE	14	NNS group	2	25	Leftward	1	took
BE	14	NNS group	2	26	Leftward	1	stole
BE	14	NNS group	2	27	Leftward	1	bought
BE	14	NNS group	2	28	Leftward	0	got
BE	14	NNS group	2	29	Leftward	1	earned
BE	14	NNS group	2	30	Leftward	1	ordered
BE	14	NNS group	2	31	Leftward	1	won
BE	14	NNS group	2	41	Non-directional	0	baked
BE	14	NNS group	2	42	Non-directional	1	showed
BE	14	NNS group	2	43	Non-directional	0	cooked
BE	14	NNS group	2	44	Non-directional	1	built
BE	14	NNS group	2	45	Non-directional	0	made
BE	14	NNS group	2	47	Non-directional	1	sewed
BE	14	NNS group	2	48	Non-directional	0	knitted
BE	14	NNS group	2	10	Rightward	1	passed
BE	14	NNS group	2	11	Rightward	1	paid
BE	14	NNS group	2	12	Rightward	1	posted
BE	14	NNS group	2	13	Rightward	1	sold
BE	14	NNS group	2	14	Rightward	1	asked
BE	14	NNS group	2	15	Rightward	1	taught
BE	14	NNS group	2	16	Rightward	1	told
AD	49	NNS group	3	25	Leftward	0	took
AD	49	NNS group	3	26	Leftward	1	stole
AD	49	NNS group	3	27	Leftward	1	bought
AD	49	NNS group	3	28	Leftward	1	got
AD	49	NNS group	3	29	Leftward	1	earned
AD	49	NNS group	3	30	Leftward	1	ordered
AD	49	NNS group	3	31	Leftward	0	won
AD	49	NNS group	3	41	Non-directional	1	baked
AD	49	NNS group	3	42	Non-directional	1	showed
AD	49	NNS group	3	43	Non-directional	1	cooked
AD	49	NNS group	3	44	Non-directional	1	built
AD	49	NNS group	3	45	Non-directional	1	made
AD	49	NNS group	3	47	Non-directional	1	sewed
AD	49	NNS group	3	48	Non-directional	1	knitted
AD	49	NNS group	3	10	Rightward	1	passed
AD	49	NNS group	3	11	Rightward	1	paid
AD	49	NNS group	3	12	Rightward	1	posted
AD	49	NNS group	3	13	Rightward	1	sold
AD	49	NNS group	3	14	Rightward	1	asked
AD	49	NNS group	3	15	Rightward	1	taught
AD	49	NNS group	3	16	Rightward	1	told
BE	16	NNS group	4	25	Leftward	0	took
BE	16	NNS group	4	26	Leftward	1	stole
BE	16	NNS group	4	27	Leftward	1	bought
BE	16	NNS group	4	28	Leftward	0	got
BE	16	NNS group	4	29	Leftward	0	earned
BE	16	NNS group	4	30	Leftward	1	ordered
BE	16	NNS group	4	31	Leftward	0	won
BE	16	NNS group	4	41	Non-directional	1	baked
BE	16	NNS group	4	42	Non-directional	0	showed
BE	16	NNS group	4	43	Non-directional	1	cooked
BE	16	NNS group	4	44	Non-directional	0	built
BE	16	NNS group	4	45	Non-directional	0	made
BE	16	NNS group	4	47	Non-directional	1	sewed
BE	16	NNS group	4	48	Non-directional	0	knitted
BE	16	NNS group	4	10	Rightward	1	passed
BE	16	NNS group	4	11	Rightward	0	paid
BE	16	NNS group	4	12	Rightward	1	posted
BE	16	NNS group	4	13	Rightward	0	sold
BE	16	NNS group	4	14	Rightward	0	asked
BE	16	NNS group	4	15	Rightward	0	taught
BE	16	NNS group	4	16	Rightward	1	told
BE	15	NNS group	5	25	Leftward	0	took
BE	15	NNS group	5	26	Leftward	0	stole
BE	15	NNS group	5	27	Leftward	0	bought
BE	15	NNS group	5	28	Leftward	0	got
BE	15	NNS group	5	29	Leftward	0	earned
BE	15	NNS group	5	30	Leftward	0	ordered
BE	15	NNS group	5	31	Leftward	1	won
BE	15	NNS group	5	41	Non-directional	1	baked
BE	15	NNS group	5	42	Non-directional	1	showed
BE	15	NNS group	5	43	Non-directional	1	cooked
BE	15	NNS group	5	44	Non-directional	1	built
BE	15	NNS group	5	45	Non-directional	1	made
BE	15	NNS group	5	47	Non-directional	1	sewed
BE	15	NNS group	5	48	Non-directional	1	knitted
BE	15	NNS group	5	10	Rightward	0	passed
BE	15	NNS group	5	11	Rightward	1	paid
BE	15	NNS group	5	12	Rightward	0	posted
BE	15	NNS group	5	13	Rightward	0	sold
BE	15	NNS group	5	14	Rightward	1	asked
BE	15	NNS group	5	15	Rightward	0	taught
BE	15	NNS group	5	16	Rightward	1	told
IN	43	NNS group	6	25	Leftward	0	took
IN	43	NNS group	6	26	Leftward	0	stole
IN	43	NNS group	6	27	Leftward	1	bought
IN	43	NNS group	6	28	Leftward	0	got
IN	43	NNS group	6	29	Leftward	1	earned
IN	43	NNS group	6	30	Leftward	0	ordered
IN	43	NNS group	6	31	Leftward	0	won
IN	43	NNS group	6	41	Non-directional	1	baked
IN	43	NNS group	6	42	Non-directional	1	showed
IN	43	NNS group	6	43	Non-directional	1	cooked
IN	43	NNS group	6	44	Non-directional	1	built
IN	43	NNS group	6	45	Non-directional	1	made
IN	43	NNS group	6	47	Non-directional	1	sewed
IN	43	NNS group	6	48	Non-directional	1	knitted
IN	43	NNS group	6	10	Rightward	0	passed
IN	43	NNS group	6	11	Rightward	1	paid
IN	43	NNS group	6	12	Rightward	1	posted
IN	43	NNS group	6	13	Rightward	1	sold
IN	43	NNS group	6	14	Rightward	1	asked
IN	43	NNS group	6	15	Rightward	1	taught
IN	43	NNS group	6	16	Rightward	1	told
IN	44	NNS group	7	25	Leftward	1	took
IN	44	NNS group	7	26	Leftward	0	stole
IN	44	NNS group	7	27	Leftward	1	bought
IN	44	NNS group	7	28	Leftward	1	got
IN	44	NNS group	7	29	Leftward	1	earned
IN	44	NNS group	7	30	Leftward	0	ordered
IN	44	NNS group	7	31	Leftward	0	won
IN	44	NNS group	7	41	Non-directional	1	baked
IN	44	NNS group	7	42	Non-directional	1	showed
IN	44	NNS group	7	43	Non-directional	1	cooked
IN	44	NNS group	7	44	Non-directional	1	built
IN	44	NNS group	7	45	Non-directional	1	made
IN	44	NNS group	7	47	Non-directional	1	sewed
IN	44	NNS group	7	48	Non-directional	1	knitted
IN	44	NNS group	7	10	Rightward	1	passed
IN	44	NNS group	7	11	Rightward	1	paid
IN	44	NNS group	7	12	Rightward	1	posted
IN	44	NNS group	7	13	Rightward	1	sold
IN	44	NNS group	7	14	Rightward	1	asked
IN	44	NNS group	7	15	Rightward	1	taught
IN	44	NNS group	7	16	Rightward	1	told
PB	22	NNS group	8	25	Leftward	0	took
PB	22	NNS group	8	26	Leftward	1	stole
PB	22	NNS group	8	27	Leftward	1	bought
PB	22	NNS group	8	28	Leftward	1	got
PB	22	NNS group	8	29	Leftward	0	earned
PB	22	NNS group	8	30	Leftward	0	ordered
PB	22	NNS group	8	31	Leftward	0	won
PB	22	NNS group	8	41	Non-directional	0	baked
PB	22	NNS group	8	42	Non-directional	1	showed
PB	22	NNS group	8	43	Non-directional	1	cooked
PB	22	NNS group	8	44	Non-directional	0	built
PB	22	NNS group	8	45	Non-directional	0	made
PB	22	NNS group	8	47	Non-directional	0	sewed
PB	22	NNS group	8	48	Non-directional	1	knitted
PB	22	NNS group	8	10	Rightward	0	passed
PB	22	NNS group	8	11	Rightward	1	paid
PB	22	NNS group	8	12	Rightward	1	posted
PB	22	NNS group	8	13	Rightward	0	sold
PB	22	NNS group	8	14	Rightward	0	asked
PB	22	NNS group	8	15	Rightward	0	taught
PB	22	NNS group	8	16	Rightward	0	told
IN	45	NNS group	9	25	Leftward	1	took
IN	45	NNS group	9	26	Leftward	0	stole
IN	45	NNS group	9	27	Leftward	1	bought
IN	45	NNS group	9	28	Leftward	0	got
IN	45	NNS group	9	29	Leftward	0	earned
IN	45	NNS group	9	30	Leftward	1	ordered
IN	45	NNS group	9	31	Leftward	1	won
IN	45	NNS group	9	41	Non-directional	0	baked
IN	45	NNS group	9	42	Non-directional	1	showed
IN	45	NNS group	9	43	Non-directional	1	cooked
IN	45	NNS group	9	44	Non-directional	1	built
IN	45	NNS group	9	45	Non-directional	1	made
IN	45	NNS group	9	47	Non-directional	0	sewed
IN	45	NNS group	9	48	Non-directional	1	knitted
IN	45	NNS group	9	10	Rightward	1	passed
IN	45	NNS group	9	11	Rightward	1	paid
IN	45	NNS group	9	12	Rightward	1	posted
IN	45	NNS group	9	13	Rightward	1	sold
IN	45	NNS group	9	14	Rightward	1	asked
IN	45	NNS group	9	15	Rightward	1	taught
IN	45	NNS group	9	16	Rightward	1	told
PB	19	NNS group	10	25	Leftward	1	took
PB	19	NNS group	10	26	Leftward	0	stole
PB	19	NNS group	10	27	Leftward	0	bought
PB	19	NNS group	10	28	Leftward	0	got
PB	19	NNS group	10	29	Leftward	0	earned
PB	19	NNS group	10	30	Leftward	0	ordered
PB	19	NNS group	10	31	Leftward	0	won
PB	19	NNS group	10	41	Non-directional	0	baked
PB	19	NNS group	10	42	Non-directional	0	showed
PB	19	NNS group	10	43	Non-directional	1	cooked
PB	19	NNS group	10	44	Non-directional	0	built
PB	19	NNS group	10	45	Non-directional	0	made
PB	19	NNS group	10	47	Non-directional	0	sewed
PB	19	NNS group	10	48	Non-directional	0	knitted
PB	19	NNS group	10	10	Rightward	1	passed
PB	19	NNS group	10	11	Rightward	0	paid
PB	19	NNS group	10	12	Rightward	0	posted
PB	19	NNS group	10	13	Rightward	1	sold
PB	19	NNS group	10	14	Rightward	0	asked
PB	19	NNS group	10	15	Rightward	1	taught
PB	19	NNS group	10	16	Rightward	0	told
IN	46	NNS group	11	25	Leftward	1	took
IN	46	NNS group	11	26	Leftward	0	stole
IN	46	NNS group	11	27	Leftward	1	bought
IN	46	NNS group	11	28	Leftward	1	got
IN	46	NNS group	11	29	Leftward	0	earned
IN	46	NNS group	11	30	Leftward	1	ordered
IN	46	NNS group	11	31	Leftward	0	won
IN	46	NNS group	11	41	Non-directional	1	baked
IN	46	NNS group	11	42	Non-directional	1	showed
IN	46	NNS group	11	43	Non-directional	1	cooked
IN	46	NNS group	11	44	Non-directional	1	built
IN	46	NNS group	11	45	Non-directional	1	made
IN	46	NNS group	11	47	Non-directional	1	sewed
IN	46	NNS group	11	48	Non-directional	1	knitted
IN	46	NNS group	11	10	Rightward	1	passed
IN	46	NNS group	11	11	Rightward	1	paid
IN	46	NNS group	11	12	Rightward	1	posted
IN	46	NNS group	11	13	Rightward	1	sold
IN	46	NNS group	11	14	Rightward	1	asked
IN	46	NNS group	11	15	Rightward	1	taught
IN	46	NNS group	11	16	Rightward	1	told
BE	12	NNS group	12	25	Leftward	1	took
BE	12	NNS group	12	26	Leftward	0	stole
BE	12	NNS group	12	27	Leftward	1	bought
BE	12	NNS group	12	28	Leftward	1	got
BE	12	NNS group	12	29	Leftward	0	earned
BE	12	NNS group	12	30	Leftward	0	ordered
BE	12	NNS group	12	31	Leftward	0	won
BE	12	NNS group	12	41	Non-directional	1	baked
BE	12	NNS group	12	42	Non-directional	1	showed
BE	12	NNS group	12	43	Non-directional	0	cooked
BE	12	NNS group	12	44	Non-directional	1	built
BE	12	NNS group	12	45	Non-directional	0	made
BE	12	NNS group	12	47	Non-directional	0	sewed
BE	12	NNS group	12	48	Non-directional	0	knitted
BE	12	NNS group	12	10	Rightward	1	passed
BE	12	NNS group	12	11	Rightward	1	paid
BE	12	NNS group	12	12	Rightward	1	posted
BE	12	NNS group	12	13	Rightward	1	sold
BE	12	NNS group	12	14	Rightward	0	asked
BE	12	NNS group	12	15	Rightward	1	taught
BE	12	NNS group	12	16	Rightward	1	told
IN	43	NNS group	13	25	Leftward	0	took
IN	43	NNS group	13	26	Leftward	0	stole
IN	43	NNS group	13	27	Leftward	1	bought
IN	43	NNS group	13	28	Leftward	0	got
IN	43	NNS group	13	29	Leftward	0	earned
IN	43	NNS group	13	30	Leftward	1	ordered
IN	43	NNS group	13	31	Leftward	0	won
IN	43	NNS group	13	41	Non-directional	1	baked
IN	43	NNS group	13	42	Non-directional	1	showed
IN	43	NNS group	13	43	Non-directional	1	cooked
IN	43	NNS group	13	44	Non-directional	1	built
IN	43	NNS group	13	45	Non-directional	1	made
IN	43	NNS group	13	47	Non-directional	1	sewed
IN	43	NNS group	13	48	Non-directional	1	knitted
IN	43	NNS group	13	10	Rightward	1	passed
IN	43	NNS group	13	11	Rightward	1	paid
IN	43	NNS group	13	12	Rightward	1	posted
IN	43	NNS group	13	13	Rightward	1	sold
IN	43	NNS group	13	14	Rightward	1	asked
IN	43	NNS group	13	15	Rightward	1	taught
IN	43	NNS group	13	16	Rightward	1	told
AD	52	NNS group	14	25	Leftward	1	took
AD	52	NNS group	14	26	Leftward	0	stole
AD	52	NNS group	14	27	Leftward	1	bought
AD	52	NNS group	14	28	Leftward	1	got
AD	52	NNS group	14	29	Leftward	1	earned
AD	52	NNS group	14	30	Leftward	1	ordered
AD	52	NNS group	14	31	Leftward	0	won
AD	52	NNS group	14	41	Non-directional	1	baked
AD	52	NNS group	14	42	Non-directional	1	showed
AD	52	NNS group	14	43	Non-directional	1	cooked
AD	52	NNS group	14	44	Non-directional	1	built
AD	52	NNS group	14	45	Non-directional	1	made
AD	52	NNS group	14	47	Non-directional	1	sewed
AD	52	NNS group	14	48	Non-directional	1	knitted
AD	52	NNS group	14	10	Rightward	1	passed
AD	52	NNS group	14	11	Rightward	1	paid
AD	52	NNS group	14	12	Rightward	1	posted
AD	52	NNS group	14	13	Rightward	1	sold
AD	52	NNS group	14	14	Rightward	1	asked
AD	52	NNS group	14	15	Rightward	1	taught
AD	52	NNS group	14	16	Rightward	1	told
PB	21	NNS group	15	25	Leftward	0	took
PB	21	NNS group	15	26	Leftward	0	stole
PB	21	NNS group	15	27	Leftward	0	bought
PB	21	NNS group	15	28	Leftward	1	got
PB	21	NNS group	15	29	Leftward	0	earned
PB	21	NNS group	15	30	Leftward	1	ordered
PB	21	NNS group	15	31	Leftward	0	won
PB	21	NNS group	15	41	Non-directional	0	baked
PB	21	NNS group	15	42	Non-directional	0	showed
PB	21	NNS group	15	43	Non-directional	0	cooked
PB	21	NNS group	15	44	Non-directional	1	built
PB	21	NNS group	15	45	Non-directional	0	made
PB	21	NNS group	15	47	Non-directional	0	sewed
PB	21	NNS group	15	48	Non-directional	1	knitted
PB	21	NNS group	15	10	Rightward	1	passed
PB	21	NNS group	15	11	Rightward	0	paid
PB	21	NNS group	15	12	Rightward	1	posted
PB	21	NNS group	15	13	Rightward	1	sold
PB	21	NNS group	15	14	Rightward	1	asked
PB	21	NNS group	15	15	Rightward	0	taught
PB	21	NNS group	15	16	Rightward	0	told
BE	16	NNS group	16	25	Leftward	0	took
BE	16	NNS group	16	26	Leftward	1	stole
BE	16	NNS group	16	27	Leftward	1	bought
BE	16	NNS group	16	28	Leftward	0	got
BE	16	NNS group	16	29	Leftward	1	earned
BE	16	NNS group	16	30	Leftward	1	ordered
BE	16	NNS group	16	31	Leftward	0	won
BE	16	NNS group	16	41	Non-directional	0	baked
BE	16	NNS group	16	42	Non-directional	1	showed
BE	16	NNS group	16	43	Non-directional	0	cooked
BE	16	NNS group	16	44	Non-directional	1	built
BE	16	NNS group	16	45	Non-directional	1	made
BE	16	NNS group	16	47	Non-directional	1	sewed
BE	16	NNS group	16	48	Non-directional	1	knitted
BE	16	NNS group	16	10	Rightward	1	passed
BE	16	NNS group	16	11	Rightward	1	paid
BE	16	NNS group	16	12	Rightward	1	posted
BE	16	NNS group	16	13	Rightward	1	sold
BE	16	NNS group	16	14	Rightward	0	asked
BE	16	NNS group	16	15	Rightward	1	taught
BE	16	NNS group	16	16	Rightward	0	told
IN	40	NNS group	17	25	Leftward	1	took
IN	40	NNS group	17	26	Leftward	0	stole
IN	40	NNS group	17	27	Leftward	1	bought
IN	40	NNS group	17	28	Leftward	1	got
IN	40	NNS group	17	29	Leftward	0	earned
IN	40	NNS group	17	30	Leftward	1	ordered
IN	40	NNS group	17	31	Leftward	0	won
IN	40	NNS group	17	41	Non-directional	1	baked
IN	40	NNS group	17	42	Non-directional	1	showed
IN	40	NNS group	17	43	Non-directional	1	cooked
IN	40	NNS group	17	44	Non-directional	1	built
IN	40	NNS group	17	45	Non-directional	1	made
IN	40	NNS group	17	47	Non-directional	1	sewed
IN	40	NNS group	17	48	Non-directional	1	knitted
IN	40	NNS group	17	10	Rightward	1	passed
IN	40	NNS group	17	11	Rightward	1	paid
IN	40	NNS group	17	12	Rightward	1	posted
IN	40	NNS group	17	13	Rightward	1	sold
IN	40	NNS group	17	14	Rightward	1	asked
IN	40	NNS group	17	15	Rightward	1	taught
IN	40	NNS group	17	16	Rightward	1	told
AD	50	NNS group	18	25	Leftward	1	took
AD	50	NNS group	18	26	Leftward	0	stole
AD	50	NNS group	18	27	Leftward	1	bought
AD	50	NNS group	18	28	Leftward	1	got
AD	50	NNS group	18	29	Leftward	0	earned
AD	50	NNS group	18	30	Leftward	1	ordered
AD	50	NNS group	18	31	Leftward	0	won
AD	50	NNS group	18	41	Non-directional	1	baked
AD	50	NNS group	18	42	Non-directional	1	showed
AD	50	NNS group	18	43	Non-directional	1	cooked
AD	50	NNS group	18	44	Non-directional	1	built
AD	50	NNS group	18	45	Non-directional	1	made
AD	50	NNS group	18	47	Non-directional	1	sewed
AD	50	NNS group	18	48	Non-directional	1	knitted
AD	50	NNS group	18	10	Rightward	1	passed
AD	50	NNS group	18	11	Rightward	1	paid
AD	50	NNS group	18	12	Rightward	1	posted
AD	50	NNS group	18	13	Rightward	1	sold
AD	50	NNS group	18	14	Rightward	1	asked
AD	50	NNS group	18	15	Rightward	1	taught
AD	50	NNS group	18	16	Rightward	1	told
IN	43	NNS group	19	25	Leftward	0	took
IN	43	NNS group	19	26	Leftward	0	stole
IN	43	NNS group	19	27	Leftward	0	bought
IN	43	NNS group	19	28	Leftward	0	got
IN	43	NNS group	19	29	Leftward	0	earned
IN	43	NNS group	19	30	Leftward	1	ordered
IN	43	NNS group	19	31	Leftward	1	won
IN	43	NNS group	19	41	Non-directional	1	baked
IN	43	NNS group	19	42	Non-directional	1	showed
IN	43	NNS group	19	43	Non-directional	1	cooked
IN	43	NNS group	19	44	Non-directional	0	built
IN	43	NNS group	19	45	Non-directional	0	made
IN	43	NNS group	19	47	Non-directional	1	sewed
IN	43	NNS group	19	48	Non-directional	1	knitted
IN	43	NNS group	19	10	Rightward	1	passed
IN	43	NNS group	19	11	Rightward	1	paid
IN	43	NNS group	19	12	Rightward	1	posted
IN	43	NNS group	19	13	Rightward	1	sold
IN	43	NNS group	19	14	Rightward	1	asked
IN	43	NNS group	19	15	Rightward	1	taught
IN	43	NNS group	19	16	Rightward	1	told
AD	54	NNS group	20	25	Leftward	1	took
AD	54	NNS group	20	26	Leftward	0	stole
AD	54	NNS group	20	27	Leftward	1	bought
AD	54	NNS group	20	28	Leftward	1	got
AD	54	NNS group	20	29	Leftward	0	earned
AD	54	NNS group	20	30	Leftward	1	ordered
AD	54	NNS group	20	31	Leftward	0	won
AD	54	NNS group	20	41	Non-directional	1	baked
AD	54	NNS group	20	42	Non-directional	1	showed
AD	54	NNS group	20	43	Non-directional	1	cooked
AD	54	NNS group	20	44	Non-directional	1	built
AD	54	NNS group	20	45	Non-directional	1	made
AD	54	NNS group	20	47	Non-directional	1	sewed
AD	54	NNS group	20	48	Non-directional	1	knitted
AD	54	NNS group	20	10	Rightward	1	passed
AD	54	NNS group	20	11	Rightward	1	paid
AD	54	NNS group	20	12	Rightward	1	posted
AD	54	NNS group	20	13	Rightward	1	sold
AD	54	NNS group	20	14	Rightward	1	asked
AD	54	NNS group	20	15	Rightward	1	taught
AD	54	NNS group	20	16	Rightward	1	told
BE	10	NNS group	21	25	Leftward	0	took
BE	10	NNS group	21	26	Leftward	1	stole
BE	10	NNS group	21	27	Leftward	0	bought
BE	10	NNS group	21	28	Leftward	0	got
BE	10	NNS group	21	29	Leftward	0	earned
BE	10	NNS group	21	30	Leftward	1	ordered
BE	10	NNS group	21	31	Leftward	1	won
BE	10	NNS group	21	41	Non-directional	0	baked
BE	10	NNS group	21	42	Non-directional	0	showed
BE	10	NNS group	21	43	Non-directional	0	cooked
BE	10	NNS group	21	44	Non-directional	0	built
BE	10	NNS group	21	45	Non-directional	0	made
BE	10	NNS group	21	47	Non-directional	0	sewed
BE	10	NNS group	21	48	Non-directional	0	knitted
BE	10	NNS group	21	10	Rightward	1	passed
BE	10	NNS group	21	11	Rightward	0	paid
BE	10	NNS group	21	12	Rightward	0	posted
BE	10	NNS group	21	13	Rightward	1	sold
BE	10	NNS group	21	14	Rightward	0	asked
BE	10	NNS group	21	15	Rightward	0	taught
BE	10	NNS group	21	16	Rightward	0	told
PB	20	NNS group	22	25	Leftward	0	took
PB	20	NNS group	22	26	Leftward	0	stole
PB	20	NNS group	22	27	Leftward	0	bought
PB	20	NNS group	22	28	Leftward	0	got
PB	20	NNS group	22	29	Leftward	0	earned
PB	20	NNS group	22	30	Leftward	1	ordered
PB	20	NNS group	22	31	Leftward	1	won
PB	20	NNS group	22	41	Non-directional	1	baked
PB	20	NNS group	22	42	Non-directional	1	showed
PB	20	NNS group	22	43	Non-directional	1	cooked
PB	20	NNS group	22	44	Non-directional	0	built
PB	20	NNS group	22	45	Non-directional	1	made
PB	20	NNS group	22	47	Non-directional	0	sewed
PB	20	NNS group	22	48	Non-directional	0	knitted
PB	20	NNS group	22	10	Rightward	1	passed
PB	20	NNS group	22	11	Rightward	0	paid
PB	20	NNS group	22	12	Rightward	1	posted
PB	20	NNS group	22	13	Rightward	1	sold
PB	20	NNS group	22	14	Rightward	0	asked
PB	20	NNS group	22	15	Rightward	0	taught
PB	20	NNS group	22	16	Rightward	1	told
AD	51	NNS group	23	25	Leftward	0	took
AD	51	NNS group	23	26	Leftward	1	stole
AD	51	NNS group	23	27	Leftward	1	bought
AD	51	NNS group	23	28	Leftward	1	got
AD	51	NNS group	23	29	Leftward	1	earned
AD	51	NNS group	23	30	Leftward	1	ordered
AD	51	NNS group	23	31	Leftward	0	won
AD	51	NNS group	23	41	Non-directional	1	baked
AD	51	NNS group	23	42	Non-directional	1	showed
AD	51	NNS group	23	43	Non-directional	1	cooked
AD	51	NNS group	23	44	Non-directional	1	built
AD	51	NNS group	23	45	Non-directional	1	made
AD	51	NNS group	23	47	Non-directional	1	sewed
AD	51	NNS group	23	48	Non-directional	1	knitted
AD	51	NNS group	23	10	Rightward	1	passed
AD	51	NNS group	23	11	Rightward	1	paid
AD	51	NNS group	23	12	Rightward	1	posted
AD	51	NNS group	23	13	Rightward	1	sold
AD	51	NNS group	23	14	Rightward	1	asked
AD	51	NNS group	23	15	Rightward	1	taught
AD	51	NNS group	23	16	Rightward	1	told
AD	49	NNS group	24	25	Leftward	1	took
AD	49	NNS group	24	26	Leftward	0	stole
AD	49	NNS group	24	27	Leftward	1	bought
AD	49	NNS group	24	28	Leftward	1	got
AD	49	NNS group	24	29	Leftward	1	earned
AD	49	NNS group	24	30	Leftward	1	ordered
AD	49	NNS group	24	31	Leftward	1	won
AD	49	NNS group	24	41	Non-directional	1	baked
AD	49	NNS group	24	42	Non-directional	1	showed
AD	49	NNS group	24	43	Non-directional	1	cooked
AD	49	NNS group	24	44	Non-directional	1	built
AD	49	NNS group	24	45	Non-directional	1	made
AD	49	NNS group	24	47	Non-directional	1	sewed
AD	49	NNS group	24	48	Non-directional	1	knitted
AD	49	NNS group	24	10	Rightward	1	passed
AD	49	NNS group	24	11	Rightward	1	paid
AD	49	NNS group	24	12	Rightward	1	posted
AD	49	NNS group	24	13	Rightward	1	sold
AD	49	NNS group	24	14	Rightward	1	asked
AD	49	NNS group	24	15	Rightward	1	taught
AD	49	NNS group	24	16	Rightward	1	told
BE	14	NNS group	25	25	Leftward	0	took
BE	14	NNS group	25	26	Leftward	0	stole
BE	14	NNS group	25	27	Leftward	0	bought
BE	14	NNS group	25	28	Leftward	0	got
BE	14	NNS group	25	29	Leftward	1	earned
BE	14	NNS group	25	30	Leftward	0	ordered
BE	14	NNS group	25	31	Leftward	1	won
BE	14	NNS group	25	41	Non-directional	1	baked
BE	14	NNS group	25	42	Non-directional	0	showed
BE	14	NNS group	25	43	Non-directional	0	cooked
BE	14	NNS group	25	44	Non-directional	0	built
BE	14	NNS group	25	45	Non-directional	1	made
BE	14	NNS group	25	47	Non-directional	1	sewed
BE	14	NNS group	25	48	Non-directional	1	knitted
BE	14	NNS group	25	10	Rightward	0	passed
BE	14	NNS group	25	11	Rightward	0	paid
BE	14	NNS group	25	12	Rightward	0	posted
BE	14	NNS group	25	13	Rightward	1	sold
BE	14	NNS group	25	14	Rightward	0	asked
BE	14	NNS group	25	15	Rightward	0	taught
BE	14	NNS group	25	16	Rightward	1	told
BE	15	NNS group	26	25	Leftward	1	took
BE	15	NNS group	26	26	Leftward	0	stole
BE	15	NNS group	26	27	Leftward	0	bought
BE	15	NNS group	26	28	Leftward	1	got
BE	15	NNS group	26	29	Leftward	0	earned
BE	15	NNS group	26	30	Leftward	1	ordered
BE	15	NNS group	26	31	Leftward	1	won
BE	15	NNS group	26	41	Non-directional	0	baked
BE	15	NNS group	26	42	Non-directional	0	showed
BE	15	NNS group	26	43	Non-directional	0	cooked
BE	15	NNS group	26	44	Non-directional	0	built
BE	15	NNS group	26	45	Non-directional	0	made
BE	15	NNS group	26	47	Non-directional	1	sewed
BE	15	NNS group	26	48	Non-directional	0	knitted
BE	15	NNS group	26	10	Rightward	1	passed
BE	15	NNS group	26	11	Rightward	1	paid
BE	15	NNS group	26	12	Rightward	1	posted
BE	15	NNS group	26	13	Rightward	0	sold
BE	15	NNS group	26	14	Rightward	0	asked
BE	15	NNS group	26	15	Rightward	0	taught
BE	15	NNS group	26	16	Rightward	0	told
IN	40	NNS group	27	25	Leftward	1	took
IN	40	NNS group	27	26	Leftward	0	stole
IN	40	NNS group	27	27	Leftward	1	bought
IN	40	NNS group	27	28	Leftward	0	got
IN	40	NNS group	27	29	Leftward	1	earned
IN	40	NNS group	27	30	Leftward	1	ordered
IN	40	NNS group	27	31	Leftward	1	won
IN	40	NNS group	27	41	Non-directional	1	baked
IN	40	NNS group	27	42	Non-directional	1	showed
IN	40	NNS group	27	43	Non-directional	1	cooked
IN	40	NNS group	27	44	Non-directional	1	built
IN	40	NNS group	27	45	Non-directional	1	made
IN	40	NNS group	27	47	Non-directional	1	sewed
IN	40	NNS group	27	48	Non-directional	1	knitted
IN	40	NNS group	27	10	Rightward	1	passed
IN	40	NNS group	27	11	Rightward	1	paid
IN	40	NNS group	27	12	Rightward	1	posted
IN	40	NNS group	27	13	Rightward	1	sold
IN	40	NNS group	27	14	Rightward	1	asked
IN	40	NNS group	27	15	Rightward	1	taught
IN	40	NNS group	27	16	Rightward	1	told
PB	18	NNS group	28	25	Leftward	1	took
PB	18	NNS group	28	26	Leftward	0	stole
PB	18	NNS group	28	27	Leftward	0	bought
PB	18	NNS group	28	28	Leftward	0	got
PB	18	NNS group	28	29	Leftward	0	earned
PB	18	NNS group	28	30	Leftward	1	ordered
PB	18	NNS group	28	31	Leftward	1	won
PB	18	NNS group	28	41	Non-directional	0	baked
PB	18	NNS group	28	42	Non-directional	1	showed
PB	18	NNS group	28	43	Non-directional	1	cooked
PB	18	NNS group	28	44	Non-directional	0	built
PB	18	NNS group	28	45	Non-directional	0	made
PB	18	NNS group	28	47	Non-directional	0	sewed
PB	18	NNS group	28	48	Non-directional	0	knitted
PB	18	NNS group	28	10	Rightward	1	passed
PB	18	NNS group	28	11	Rightward	0	paid
PB	18	NNS group	28	12	Rightward	1	posted
PB	18	NNS group	28	13	Rightward	1	sold
PB	18	NNS group	28	14	Rightward	0	asked
PB	18	NNS group	28	15	Rightward	0	taught
PB	18	NNS group	28	16	Rightward	0	told
AD	50	NNS group	29	25	Leftward	0	took
AD	50	NNS group	29	26	Leftward	0	stole
AD	50	NNS group	29	27	Leftward	1	bought
AD	50	NNS group	29	28	Leftward	1	got
AD	50	NNS group	29	29	Leftward	0	earned
AD	50	NNS group	29	30	Leftward	1	ordered
AD	50	NNS group	29	31	Leftward	0	won
AD	50	NNS group	29	41	Non-directional	1	baked
AD	50	NNS group	29	42	Non-directional	1	showed
AD	50	NNS group	29	43	Non-directional	1	cooked
AD	50	NNS group	29	44	Non-directional	1	built
AD	50	NNS group	29	45	Non-directional	1	made
AD	50	NNS group	29	47	Non-directional	1	sewed
AD	50	NNS group	29	48	Non-directional	1	knitted
AD	50	NNS group	29	10	Rightward	1	passed
AD	50	NNS group	29	11	Rightward	1	paid
AD	50	NNS group	29	12	Rightward	1	posted
AD	50	NNS group	29	13	Rightward	1	sold
AD	50	NNS group	29	14	Rightward	1	asked
AD	50	NNS group	29	15	Rightward	1	taught
AD	50	NNS group	29	16	Rightward	1	told
AD	55	NNS group	30	25	Leftward	0	took
AD	55	NNS group	30	26	Leftward	0	stole
AD	55	NNS group	30	27	Leftward	1	bought
AD	55	NNS group	30	28	Leftward	0	got
AD	55	NNS group	30	29	Leftward	0	earned
AD	55	NNS group	30	30	Leftward	1	ordered
AD	55	NNS group	30	31	Leftward	0	won
AD	55	NNS group	30	41	Non-directional	1	baked
AD	55	NNS group	30	42	Non-directional	1	showed
AD	55	NNS group	30	43	Non-directional	1	cooked
AD	55	NNS group	30	44	Non-directional	1	built
AD	55	NNS group	30	45	Non-directional	1	made
AD	55	NNS group	30	47	Non-directional	1	sewed
AD	55	NNS group	30	48	Non-directional	1	knitted
AD	55	NNS group	30	10	Rightward	1	passed
AD	55	NNS group	30	11	Rightward	1	paid
AD	55	NNS group	30	12	Rightward	1	posted
AD	55	NNS group	30	13	Rightward	1	sold
AD	55	NNS group	30	14	Rightward	1	asked
AD	55	NNS group	30	15	Rightward	1	taught
AD	55	NNS group	30	16	Rightward	1	told
BE	17	NNS group	31	25	Leftward	1	took
BE	17	NNS group	31	26	Leftward	0	stole
BE	17	NNS group	31	27	Leftward	1	bought
BE	17	NNS group	31	28	Leftward	0	got
BE	17	NNS group	31	29	Leftward	1	earned
BE	17	NNS group	31	30	Leftward	1	ordered
BE	17	NNS group	31	31	Leftward	0	won
BE	17	NNS group	31	41	Non-directional	1	baked
BE	17	NNS group	31	42	Non-directional	0	showed
BE	17	NNS group	31	43	Non-directional	1	cooked
BE	17	NNS group	31	44	Non-directional	0	built
BE	17	NNS group	31	45	Non-directional	0	made
BE	17	NNS group	31	47	Non-directional	0	sewed
BE	17	NNS group	31	48	Non-directional	0	knitted
BE	17	NNS group	31	10	Rightward	0	passed
BE	17	NNS group	31	11	Rightward	1	paid
BE	17	NNS group	31	12	Rightward	1	posted
BE	17	NNS group	31	13	Rightward	1	sold
BE	17	NNS group	31	14	Rightward	0	asked
BE	17	NNS group	31	15	Rightward	0	taught
BE	17	NNS group	31	16	Rightward	0	told
IN	33	NNS group	32	25	Leftward	1	took
IN	33	NNS group	32	26	Leftward	0	stole
IN	33	NNS group	32	27	Leftward	1	bought
IN	33	NNS group	32	28	Leftward	0	got
IN	33	NNS group	32	29	Leftward	0	earned
IN	33	NNS group	32	30	Leftward	1	ordered
IN	33	NNS group	32	31	Leftward	1	won
IN	33	NNS group	32	41	Non-directional	1	baked
IN	33	NNS group	32	42	Non-directional	1	showed
IN	33	NNS group	32	43	Non-directional	1	cooked
IN	33	NNS group	32	44	Non-directional	0	built
IN	33	NNS group	32	45	Non-directional	1	made
IN	33	NNS group	32	47	Non-directional	1	sewed
IN	33	NNS group	32	48	Non-directional	0	knitted
IN	33	NNS group	32	10	Rightward	1	passed
IN	33	NNS group	32	11	Rightward	1	paid
IN	33	NNS group	32	12	Rightward	1	posted
IN	33	NNS group	32	13	Rightward	0	sold
IN	33	NNS group	32	14	Rightward	1	asked
IN	33	NNS group	32	15	Rightward	1	taught
IN	33	NNS group	32	16	Rightward	1	told
IN	39	NNS group	33	25	Leftward	0	took
IN	39	NNS group	33	26	Leftward	0	stole
IN	39	NNS group	33	27	Leftward	1	bought
IN	39	NNS group	33	28	Leftward	0	got
IN	39	NNS group	33	29	Leftward	0	earned
IN	39	NNS group	33	30	Leftward	1	ordered
IN	39	NNS group	33	31	Leftward	0	won
IN	39	NNS group	33	41	Non-directional	1	baked
IN	39	NNS group	33	42	Non-directional	1	showed
IN	39	NNS group	33	43	Non-directional	0	cooked
IN	39	NNS group	33	44	Non-directional	1	built
IN	39	NNS group	33	45	Non-directional	0	made
IN	39	NNS group	33	47	Non-directional	1	sewed
IN	39	NNS group	33	48	Non-directional	0	knitted
IN	39	NNS group	33	10	Rightward	1	passed
IN	39	NNS group	33	11	Rightward	1	paid
IN	39	NNS group	33	12	Rightward	1	posted
IN	39	NNS group	33	13	Rightward	1	sold
IN	39	NNS group	33	14	Rightward	1	asked
IN	39	NNS group	33	15	Rightward	1	taught
IN	39	NNS group	33	16	Rightward	1	told
PB	22	NNS group	34	25	Leftward	1	took
PB	22	NNS group	34	26	Leftward	0	stole
PB	22	NNS group	34	27	Leftward	1	bought
PB	22	NNS group	34	28	Leftward	0	got
PB	22	NNS group	34	29	Leftward	1	earned
PB	22	NNS group	34	30	Leftward	0	ordered
PB	22	NNS group	34	31	Leftward	1	won
PB	22	NNS group	34	41	Non-directional	0	baked
PB	22	NNS group	34	42	Non-directional	0	showed
PB	22	NNS group	34	43	Non-directional	1	cooked
PB	22	NNS group	34	44	Non-directional	0	built
PB	22	NNS group	34	45	Non-directional	0	made
PB	22	NNS group	34	47	Non-directional	1	sewed
PB	22	NNS group	34	48	Non-directional	0	knitted
PB	22	NNS group	34	10	Rightward	0	passed
PB	22	NNS group	34	11	Rightward	1	paid
PB	22	NNS group	34	12	Rightward	1	posted
PB	22	NNS group	34	13	Rightward	1	sold
PB	22	NNS group	34	14	Rightward	1	asked
PB	22	NNS group	34	15	Rightward	0	taught
PB	22	NNS group	34	16	Rightward	0	told
AD	52	NNS group	35	25	Leftward	1	took
AD	52	NNS group	35	26	Leftward	1	stole
AD	52	NNS group	35	27	Leftward	1	bought
AD	52	NNS group	35	28	Leftward	1	got
AD	52	NNS group	35	29	Leftward	1	earned
AD	52	NNS group	35	30	Leftward	1	ordered
AD	52	NNS group	35	31	Leftward	0	won
AD	52	NNS group	35	41	Non-directional	1	baked
AD	52	NNS group	35	42	Non-directional	1	showed
AD	52	NNS group	35	43	Non-directional	1	cooked
AD	52	NNS group	35	44	Non-directional	1	built
AD	52	NNS group	35	45	Non-directional	1	made
AD	52	NNS group	35	47	Non-directional	1	sewed
AD	52	NNS group	35	48	Non-directional	1	knitted
AD	52	NNS group	35	10	Rightward	1	passed
AD	52	NNS group	35	11	Rightward	1	paid
AD	52	NNS group	35	12	Rightward	1	posted
AD	52	NNS group	35	13	Rightward	1	sold
AD	52	NNS group	35	14	Rightward	1	asked
AD	52	NNS group	35	15	Rightward	1	taught
AD	52	NNS group	35	16	Rightward	1	told
AD	50	NNS group	36	25	Leftward	1	took
AD	50	NNS group	36	26	Leftward	0	stole
AD	50	NNS group	36	27	Leftward	1	bought
AD	50	NNS group	36	28	Leftward	0	got
AD	50	NNS group	36	29	Leftward	0	earned
AD	50	NNS group	36	30	Leftward	0	ordered
AD	50	NNS group	36	31	Leftward	0	won
AD	50	NNS group	36	41	Non-directional	1	baked
AD	50	NNS group	36	42	Non-directional	1	showed
AD	50	NNS group	36	43	Non-directional	1	cooked
AD	50	NNS group	36	44	Non-directional	1	built
AD	50	NNS group	36	45	Non-directional	1	made
AD	50	NNS group	36	47	Non-directional	0	sewed
AD	50	NNS group	36	48	Non-directional	1	knitted
AD	50	NNS group	36	10	Rightward	1	passed
AD	50	NNS group	36	11	Rightward	1	paid
AD	50	NNS group	36	12	Rightward	1	posted
AD	50	NNS group	36	13	Rightward	1	sold
AD	50	NNS group	36	14	Rightward	1	asked
AD	50	NNS group	36	15	Rightward	1	taught
AD	50	NNS group	36	16	Rightward	1	told
BE	17	NNS group	37	25	Leftward	0	took
BE	17	NNS group	37	26	Leftward	1	stole
BE	17	NNS group	37	27	Leftward	0	bought
BE	17	NNS group	37	28	Leftward	0	got
BE	17	NNS group	37	29	Leftward	1	earned
BE	17	NNS group	37	30	Leftward	0	ordered
BE	17	NNS group	37	31	Leftward	0	won
BE	17	NNS group	37	41	Non-directional	0	baked
BE	17	NNS group	37	42	Non-directional	0	showed
BE	17	NNS group	37	43	Non-directional	1	cooked
BE	17	NNS group	37	44	Non-directional	1	built
BE	17	NNS group	37	45	Non-directional	0	made
BE	17	NNS group	37	47	Non-directional	0	sewed
BE	17	NNS group	37	48	Non-directional	1	knitted
BE	17	NNS group	37	10	Rightward	1	passed
BE	17	NNS group	37	11	Rightward	0	paid
BE	17	NNS group	37	12	Rightward	0	posted
BE	17	NNS group	37	13	Rightward	0	sold
BE	17	NNS group	37	14	Rightward	0	asked
BE	17	NNS group	37	15	Rightward	0	taught
BE	17	NNS group	37	16	Rightward	1	told
IN	46	NNS group	38	25	Leftward	0	took
IN	46	NNS group	38	26	Leftward	0	stole
IN	46	NNS group	38	27	Leftward	1	bought
IN	46	NNS group	38	28	Leftward	0	got
IN	46	NNS group	38	29	Leftward	0	earned
IN	46	NNS group	38	30	Leftward	1	ordered
IN	46	NNS group	38	31	Leftward	0	won
IN	46	NNS group	38	41	Non-directional	1	baked
IN	46	NNS group	38	42	Non-directional	1	showed
IN	46	NNS group	38	43	Non-directional	1	cooked
IN	46	NNS group	38	44	Non-directional	1	built
IN	46	NNS group	38	45	Non-directional	1	made
IN	46	NNS group	38	47	Non-directional	1	sewed
IN	46	NNS group	38	48	Non-directional	1	knitted
IN	46	NNS group	38	10	Rightward	1	passed
IN	46	NNS group	38	11	Rightward	1	paid
IN	46	NNS group	38	12	Rightward	1	posted
IN	46	NNS group	38	13	Rightward	1	sold
IN	46	NNS group	38	14	Rightward	1	asked
IN	46	NNS group	38	15	Rightward	1	taught
IN	46	NNS group	38	16	Rightward	1	told
PB	20	NNS group	39	25	Leftward	1	took
PB	20	NNS group	39	26	Leftward	1	stole
PB	20	NNS group	39	27	Leftward	1	bought
PB	20	NNS group	39	28	Leftward	0	got
PB	20	NNS group	39	29	Leftward	0	earned
PB	20	NNS group	39	30	Leftward	1	ordered
PB	20	NNS group	39	31	Leftward	0	won
PB	20	NNS group	39	41	Non-directional	1	baked
PB	20	NNS group	39	42	Non-directional	0	showed
PB	20	NNS group	39	43	Non-directional	1	cooked
PB	20	NNS group	39	44	Non-directional	1	built
PB	20	NNS group	39	45	Non-directional	0	made
PB	20	NNS group	39	47	Non-directional	1	sewed
PB	20	NNS group	39	48	Non-directional	1	knitted
PB	20	NNS group	39	10	Rightward	0	passed
PB	20	NNS group	39	11	Rightward	1	paid
PB	20	NNS group	39	12	Rightward	0	posted
PB	20	NNS group	39	13	Rightward	0	sold
PB	20	NNS group	39	14	Rightward	1	asked
PB	20	NNS group	39	15	Rightward	1	taught
PB	20	NNS group	39	16	Rightward	1	told
PB	18	NNS group	40	25	Leftward	0	took
PB	18	NNS group	40	26	Leftward	0	stole
PB	18	NNS group	40	27	Leftward	1	bought
PB	18	NNS group	40	28	Leftward	0	got
PB	18	NNS group	40	29	Leftward	0	earned
PB	18	NNS group	40	30	Leftward	1	ordered
PB	18	NNS group	40	31	Leftward	1	won
PB	18	NNS group	40	41	Non-directional	0	baked
PB	18	NNS group	40	42	Non-directional	1	showed
PB	18	NNS group	40	43	Non-directional	0	cooked
PB	18	NNS group	40	44	Non-directional	1	built
PB	18	NNS group	40	45	Non-directional	1	made
PB	18	NNS group	40	47	Non-directional	1	sewed
PB	18	NNS group	40	48	Non-directional	1	knitted
PB	18	NNS group	40	10	Rightward	1	passed
PB	18	NNS group	40	11	Rightward	0	paid
PB	18	NNS group	40	12	Rightward	1	posted
PB	18	NNS group	40	13	Rightward	1	sold
PB	18	NNS group	40	14	Rightward	0	asked
PB	18	NNS group	40	15	Rightward	1	taught
PB	18	NNS group	40	16	Rightward	1	told
AD	48	NNS group	41	25	Leftward	0	took
AD	48	NNS group	41	26	Leftward	0	stole
AD	48	NNS group	41	27	Leftward	1	bought
AD	48	NNS group	41	28	Leftward	1	got
AD	48	NNS group	41	29	Leftward	0	earned
AD	48	NNS group	41	30	Leftward	1	ordered
AD	48	NNS group	41	31	Leftward	1	won
AD	48	NNS group	41	41	Non-directional	1	baked
AD	48	NNS group	41	42	Non-directional	1	showed
AD	48	NNS group	41	43	Non-directional	1	cooked
AD	48	NNS group	41	44	Non-directional	1	built
AD	48	NNS group	41	45	Non-directional	1	made
AD	48	NNS group	41	47	Non-directional	1	sewed
AD	48	NNS group	41	48	Non-directional	1	knitted
AD	48	NNS group	41	10	Rightward	1	passed
AD	48	NNS group	41	11	Rightward	0	paid
AD	48	NNS group	41	12	Rightward	1	posted
AD	48	NNS group	41	13	Rightward	1	sold
AD	48	NNS group	41	14	Rightward	0	asked
AD	48	NNS group	41	15	Rightward	1	taught
AD	48	NNS group	41	16	Rightward	1	told
IN	44	NNS group	42	25	Leftward	0	took
IN	44	NNS group	42	26	Leftward	0	stole
IN	44	NNS group	42	27	Leftward	1	bought
IN	44	NNS group	42	28	Leftward	0	got
IN	44	NNS group	42	29	Leftward	0	earned
IN	44	NNS group	42	30	Leftward	1	ordered
IN	44	NNS group	42	31	Leftward	0	won
IN	44	NNS group	42	41	Non-directional	1	baked
IN	44	NNS group	42	42	Non-directional	1	showed
IN	44	NNS group	42	43	Non-directional	1	cooked
IN	44	NNS group	42	44	Non-directional	1	built
IN	44	NNS group	42	45	Non-directional	1	made
IN	44	NNS group	42	47	Non-directional	1	sewed
IN	44	NNS group	42	48	Non-directional	1	knitted
IN	44	NNS group	42	10	Rightward	1	passed
IN	44	NNS group	42	11	Rightward	1	paid
IN	44	NNS group	42	12	Rightward	1	posted
IN	44	NNS group	42	13	Rightward	1	sold
IN	44	NNS group	42	14	Rightward	1	asked
IN	44	NNS group	42	15	Rightward	1	taught
IN	44	NNS group	42	16	Rightward	1	told
PB	23	NNS group	43	25	Leftward	0	took
PB	23	NNS group	43	26	Leftward	0	stole
PB	23	NNS group	43	27	Leftward	0	bought
PB	23	NNS group	43	28	Leftward	0	got
PB	23	NNS group	43	29	Leftward	1	earned
PB	23	NNS group	43	30	Leftward	0	ordered
PB	23	NNS group	43	31	Leftward	1	won
PB	23	NNS group	43	41	Non-directional	0	baked
PB	23	NNS group	43	42	Non-directional	0	showed
PB	23	NNS group	43	43	Non-directional	1	cooked
PB	23	NNS group	43	44	Non-directional	1	built
PB	23	NNS group	43	45	Non-directional	0	made
PB	23	NNS group	43	47	Non-directional	1	sewed
PB	23	NNS group	43	48	Non-directional	0	knitted
PB	23	NNS group	43	10	Rightward	1	passed
PB	23	NNS group	43	11	Rightward	1	paid
PB	23	NNS group	43	12	Rightward	0	posted
PB	23	NNS group	43	13	Rightward	1	sold
PB	23	NNS group	43	14	Rightward	0	asked
PB	23	NNS group	43	15	Rightward	1	taught
PB	23	NNS group	43	16	Rightward	1	told
BE	10	NNS group	44	25	Leftward	0	took
BE	10	NNS group	44	26	Leftward	0	stole
BE	10	NNS group	44	27	Leftward	0	bought
BE	10	NNS group	44	28	Leftward	1	got
BE	10	NNS group	44	29	Leftward	1	earned
BE	10	NNS group	44	30	Leftward	1	ordered
BE	10	NNS group	44	31	Leftward	0	won
BE	10	NNS group	44	41	Non-directional	0	baked
BE	10	NNS group	44	42	Non-directional	1	showed
BE	10	NNS group	44	43	Non-directional	0	cooked
BE	10	NNS group	44	44	Non-directional	0	built
BE	10	NNS group	44	45	Non-directional	0	made
BE	10	NNS group	44	47	Non-directional	0	sewed
BE	10	NNS group	44	48	Non-directional	1	knitted
BE	10	NNS group	44	10	Rightward	0	passed
BE	10	NNS group	44	11	Rightward	1	paid
BE	10	NNS group	44	12	Rightward	0	posted
BE	10	NNS group	44	13	Rightward	1	sold
BE	10	NNS group	44	14	Rightward	1	asked
BE	10	NNS group	44	15	Rightward	0	taught
BE	10	NNS group	44	16	Rightward	1	told
IN	46	NNS group	45	25	Leftward	0	took
IN	46	NNS group	45	26	Leftward	0	stole
IN	46	NNS group	45	27	Leftward	1	bought
IN	46	NNS group	45	28	Leftward	0	got
IN	46	NNS group	45	29	Leftward	0	earned
IN	46	NNS group	45	30	Leftward	1	ordered
IN	46	NNS group	45	31	Leftward	0	won
IN	46	NNS group	45	41	Non-directional	1	baked
IN	46	NNS group	45	42	Non-directional	1	showed
IN	46	NNS group	45	43	Non-directional	1	cooked
IN	46	NNS group	45	44	Non-directional	1	built
IN	46	NNS group	45	45	Non-directional	1	made
IN	46	NNS group	45	47	Non-directional	0	sewed
IN	46	NNS group	45	48	Non-directional	1	knitted
IN	46	NNS group	45	10	Rightward	1	passed
IN	46	NNS group	45	11	Rightward	1	paid
IN	46	NNS group	45	12	Rightward	1	posted
IN	46	NNS group	45	13	Rightward	1	sold
IN	46	NNS group	45	14	Rightward	1	asked
IN	46	NNS group	45	15	Rightward	1	taught
IN	46	NNS group	45	16	Rightward	1	told
PB	22	NNS group	46	25	Leftward	0	took
PB	22	NNS group	46	26	Leftward	0	stole
PB	22	NNS group	46	27	Leftward	0	bought
PB	22	NNS group	46	28	Leftward	0	got
PB	22	NNS group	46	29	Leftward	1	earned
PB	22	NNS group	46	30	Leftward	1	ordered
PB	22	NNS group	46	31	Leftward	0	won
PB	22	NNS group	46	41	Non-directional	0	baked
PB	22	NNS group	46	42	Non-directional	1	showed
PB	22	NNS group	46	43	Non-directional	1	cooked
PB	22	NNS group	46	44	Non-directional	0	built
PB	22	NNS group	46	45	Non-directional	1	made
PB	22	NNS group	46	47	Non-directional	1	sewed
PB	22	NNS group	46	48	Non-directional	1	knitted
PB	22	NNS group	46	10	Rightward	1	passed
PB	22	NNS group	46	11	Rightward	1	paid
PB	22	NNS group	46	12	Rightward	1	posted
PB	22	NNS group	46	13	Rightward	1	sold
PB	22	NNS group	46	14	Rightward	1	asked
PB	22	NNS group	46	15	Rightward	1	taught
PB	22	NNS group	46	16	Rightward	0	told
AD	48	NNS group	47	25	Leftward	1	took
AD	48	NNS group	47	26	Leftward	0	stole
AD	48	NNS group	47	27	Leftward	1	bought
AD	48	NNS group	47	28	Leftward	1	got
AD	48	NNS group	47	29	Leftward	1	earned
AD	48	NNS group	47	30	Leftward	1	ordered
AD	48	NNS group	47	31	Leftward	0	won
AD	48	NNS group	47	41	Non-directional	1	baked
AD	48	NNS group	47	42	Non-directional	1	showed
AD	48	NNS group	47	43	Non-directional	1	cooked
AD	48	NNS group	47	44	Non-directional	1	built
AD	48	NNS group	47	45	Non-directional	1	made
AD	48	NNS group	47	47	Non-directional	1	sewed
AD	48	NNS group	47	48	Non-directional	1	knitted
AD	48	NNS group	47	10	Rightward	1	passed
AD	48	NNS group	47	11	Rightward	1	paid
AD	48	NNS group	47	12	Rightward	1	posted
AD	48	NNS group	47	13	Rightward	1	sold
AD	48	NNS group	47	14	Rightward	1	asked
AD	48	NNS group	47	15	Rightward	1	taught
AD	48	NNS group	47	16	Rightward	1	told
BE	16	NNS group	48	25	Leftward	0	took
BE	16	NNS group	48	26	Leftward	1	stole
BE	16	NNS group	48	27	Leftward	0	bought
BE	16	NNS group	48	28	Leftward	0	got
BE	16	NNS group	48	29	Leftward	1	earned
BE	16	NNS group	48	30	Leftward	0	ordered
BE	16	NNS group	48	31	Leftward	0	won
BE	16	NNS group	48	41	Non-directional	1	baked
BE	16	NNS group	48	42	Non-directional	0	showed
BE	16	NNS group	48	43	Non-directional	0	cooked
BE	16	NNS group	48	44	Non-directional	0	built
BE	16	NNS group	48	45	Non-directional	0	made
BE	16	NNS group	48	47	Non-directional	0	sewed
BE	16	NNS group	48	48	Non-directional	0	knitted
BE	16	NNS group	48	10	Rightward	0	passed
BE	16	NNS group	48	11	Rightward	0	paid
BE	16	NNS group	48	12	Rightward	0	posted
BE	16	NNS group	48	13	Rightward	1	sold
BE	16	NNS group	48	14	Rightward	1	asked
BE	16	NNS group	48	15	Rightward	0	taught
BE	16	NNS group	48	16	Rightward	1	told
PB	23	NNS group	49	25	Leftward	1	took
PB	23	NNS group	49	26	Leftward	1	stole
PB	23	NNS group	49	27	Leftward	0	bought
PB	23	NNS group	49	28	Leftward	0	got
PB	23	NNS group	49	29	Leftward	1	earned
PB	23	NNS group	49	30	Leftward	1	ordered
PB	23	NNS group	49	31	Leftward	0	won
PB	23	NNS group	49	41	Non-directional	0	baked
PB	23	NNS group	49	42	Non-directional	0	showed
PB	23	NNS group	49	43	Non-directional	1	cooked
PB	23	NNS group	49	44	Non-directional	0	built
PB	23	NNS group	49	45	Non-directional	0	made
PB	23	NNS group	49	47	Non-directional	1	sewed
PB	23	NNS group	49	48	Non-directional	0	knitted
PB	23	NNS group	49	10	Rightward	0	passed
PB	23	NNS group	49	11	Rightward	0	paid
PB	23	NNS group	49	12	Rightward	0	posted
PB	23	NNS group	49	13	Rightward	1	sold
PB	23	NNS group	49	14	Rightward	1	asked
PB	23	NNS group	49	15	Rightward	1	taught
PB	23	NNS group	49	16	Rightward	0	told
AD	52	NNS group	50	25	Leftward	1	took
AD	52	NNS group	50	26	Leftward	0	stole
AD	52	NNS group	50	27	Leftward	1	bought
AD	52	NNS group	50	28	Leftward	0	got
AD	52	NNS group	50	29	Leftward	0	earned
AD	52	NNS group	50	30	Leftward	1	ordered
AD	52	NNS group	50	31	Leftward	0	won
AD	52	NNS group	50	41	Non-directional	1	baked
AD	52	NNS group	50	42	Non-directional	1	showed
AD	52	NNS group	50	43	Non-directional	1	cooked
AD	52	NNS group	50	44	Non-directional	1	built
AD	52	NNS group	50	45	Non-directional	0	made
AD	52	NNS group	50	47	Non-directional	1	sewed
AD	52	NNS group	50	48	Non-directional	1	knitted
AD	52	NNS group	50	10	Rightward	1	passed
AD	52	NNS group	50	11	Rightward	1	paid
AD	52	NNS group	50	12	Rightward	1	posted
AD	52	NNS group	50	13	Rightward	1	sold
AD	52	NNS group	50	14	Rightward	1	asked
AD	52	NNS group	50	15	Rightward	1	taught
AD	52	NNS group	50	16	Rightward	1	told
IN	40	NNS group	51	25	Leftward	1	took
IN	40	NNS group	51	26	Leftward	0	stole
IN	40	NNS group	51	27	Leftward	1	bought
IN	40	NNS group	51	28	Leftward	1	got
IN	40	NNS group	51	29	Leftward	0	earned
IN	40	NNS group	51	30	Leftward	1	ordered
IN	40	NNS group	51	31	Leftward	0	won
IN	40	NNS group	51	41	Non-directional	1	baked
IN	40	NNS group	51	42	Non-directional	1	showed
IN	40	NNS group	51	43	Non-directional	1	cooked
IN	40	NNS group	51	44	Non-directional	1	built
IN	40	NNS group	51	45	Non-directional	1	made
IN	40	NNS group	51	47	Non-directional	1	sewed
IN	40	NNS group	51	48	Non-directional	0	knitted
IN	40	NNS group	51	10	Rightward	1	passed
IN	40	NNS group	51	11	Rightward	1	paid
IN	40	NNS group	51	12	Rightward	1	posted
IN	40	NNS group	51	13	Rightward	1	sold
IN	40	NNS group	51	14	Rightward	1	asked
IN	40	NNS group	51	15	Rightward	1	taught
IN	40	NNS group	51	16	Rightward	1	told
PB	22	NNS group	52	25	Leftward	1	took
PB	22	NNS group	52	26	Leftward	0	stole
PB	22	NNS group	52	27	Leftward	1	bought
PB	22	NNS group	52	28	Leftward	0	got
PB	22	NNS group	52	29	Leftward	1	earned
PB	22	NNS group	52	30	Leftward	1	ordered
PB	22	NNS group	52	31	Leftward	0	won
PB	22	NNS group	52	41	Non-directional	1	baked
PB	22	NNS group	52	42	Non-directional	1	showed
PB	22	NNS group	52	43	Non-directional	1	cooked
PB	22	NNS group	52	44	Non-directional	1	built
PB	22	NNS group	52	45	Non-directional	1	made
PB	22	NNS group	52	47	Non-directional	0	sewed
PB	22	NNS group	52	48	Non-directional	1	knitted
PB	22	NNS group	52	10	Rightward	0	passed
PB	22	NNS group	52	11	Rightward	0	paid
PB	22	NNS group	52	12	Rightward	1	posted
PB	22	NNS group	52	13	Rightward	1	sold
PB	22	NNS group	52	14	Rightward	1	asked
PB	22	NNS group	52	15	Rightward	1	taught
PB	22	NNS group	52	16	Rightward	1	told
AD	54	NNS group	53	25	Leftward	0	took
AD	54	NNS group	53	26	Leftward	1	stole
AD	54	NNS group	53	27	Leftward	0	bought
AD	54	NNS group	53	28	Leftward	0	got
AD	54	NNS group	53	29	Leftward	1	earned
AD	54	NNS group	53	30	Leftward	1	ordered
AD	54	NNS group	53	31	Leftward	0	won
AD	54	NNS group	53	41	Non-directional	0	baked
AD	54	NNS group	53	42	Non-directional	1	showed
AD	54	NNS group	53	43	Non-directional	1	cooked
AD	54	NNS group	53	44	Non-directional	1	built
AD	54	NNS group	53	45	Non-directional	1	made
AD	54	NNS group	53	47	Non-directional	1	sewed
AD	54	NNS group	53	48	Non-directional	1	knitted
AD	54	NNS group	53	10	Rightward	1	passed
AD	54	NNS group	53	11	Rightward	1	paid
AD	54	NNS group	53	12	Rightward	1	posted
AD	54	NNS group	53	13	Rightward	1	sold
AD	54	NNS group	53	14	Rightward	1	asked
AD	54	NNS group	53	15	Rightward	1	taught
AD	54	NNS group	53	16	Rightward	1	told
BE	11	NNS group	54	25	Leftward	0	took
BE	11	NNS group	54	26	Leftward	1	stole
BE	11	NNS group	54	27	Leftward	1	bought
BE	11	NNS group	54	28	Leftward	0	got
BE	11	NNS group	54	29	Leftward	1	earned
BE	11	NNS group	54	30	Leftward	0	ordered
BE	11	NNS group	54	31	Leftward	1	won
BE	11	NNS group	54	41	Non-directional	1	baked
BE	11	NNS group	54	42	Non-directional	1	showed
BE	11	NNS group	54	43	Non-directional	0	cooked
BE	11	NNS group	54	44	Non-directional	1	built
BE	11	NNS group	54	45	Non-directional	0	made
BE	11	NNS group	54	47	Non-directional	1	sewed
BE	11	NNS group	54	48	Non-directional	0	knitted
BE	11	NNS group	54	10	Rightward	1	passed
BE	11	NNS group	54	11	Rightward	1	paid
BE	11	NNS group	54	12	Rightward	1	posted
BE	11	NNS group	54	13	Rightward	1	sold
BE	11	NNS group	54	14	Rightward	1	asked
BE	11	NNS group	54	15	Rightward	1	taught
BE	11	NNS group	54	16	Rightward	1	told
IN	45	NNS group	55	25	Leftward	1	took
IN	45	NNS group	55	26	Leftward	0	stole
IN	45	NNS group	55	27	Leftward	1	bought
IN	45	NNS group	55	28	Leftward	1	got
IN	45	NNS group	55	29	Leftward	0	earned
IN	45	NNS group	55	30	Leftward	1	ordered
IN	45	NNS group	55	31	Leftward	1	won
IN	45	NNS group	55	41	Non-directional	1	baked
IN	45	NNS group	55	42	Non-directional	1	showed
IN	45	NNS group	55	43	Non-directional	1	cooked
IN	45	NNS group	55	44	Non-directional	1	built
IN	45	NNS group	55	45	Non-directional	1	made
IN	45	NNS group	55	47	Non-directional	1	sewed
IN	45	NNS group	55	48	Non-directional	1	knitted
IN	45	NNS group	55	10	Rightward	1	passed
IN	45	NNS group	55	11	Rightward	0	paid
IN	45	NNS group	55	12	Rightward	1	posted
IN	45	NNS group	55	13	Rightward	1	sold
IN	45	NNS group	55	14	Rightward	1	asked
IN	45	NNS group	55	15	Rightward	1	taught
IN	45	NNS group	55	16	Rightward	1	told
PB	22	NNS group	56	25	Leftward	0	took
PB	22	NNS group	56	26	Leftward	0	stole
PB	22	NNS group	56	27	Leftward	1	bought
PB	22	NNS group	56	28	Leftward	1	got
PB	22	NNS group	56	29	Leftward	1	earned
PB	22	NNS group	56	30	Leftward	1	ordered
PB	22	NNS group	56	31	Leftward	1	won
PB	22	NNS group	56	41	Non-directional	0	baked
PB	22	NNS group	56	42	Non-directional	0	showed
PB	22	NNS group	56	43	Non-directional	0	cooked
PB	22	NNS group	56	44	Non-directional	1	built
PB	22	NNS group	56	45	Non-directional	0	made
PB	22	NNS group	56	47	Non-directional	1	sewed
PB	22	NNS group	56	48	Non-directional	1	knitted
PB	22	NNS group	56	10	Rightward	1	passed
PB	22	NNS group	56	11	Rightward	1	paid
PB	22	NNS group	56	12	Rightward	1	posted
PB	22	NNS group	56	13	Rightward	0	sold
PB	22	NNS group	56	14	Rightward	0	asked
PB	22	NNS group	56	15	Rightward	0	taught
PB	22	NNS group	56	16	Rightward	1	told
PB	18	NNS group	57	25	Leftward	1	took
PB	18	NNS group	57	26	Leftward	1	stole
PB	18	NNS group	57	27	Leftward	0	bought
PB	18	NNS group	57	28	Leftward	0	got
PB	18	NNS group	57	29	Leftward	0	earned
PB	18	NNS group	57	30	Leftward	1	ordered
PB	18	NNS group	57	31	Leftward	1	won
PB	18	NNS group	57	41	Non-directional	1	baked
PB	18	NNS group	57	42	Non-directional	1	showed
PB	18	NNS group	57	43	Non-directional	0	cooked
PB	18	NNS group	57	44	Non-directional	1	built
PB	18	NNS group	57	45	Non-directional	0	made
PB	18	NNS group	57	47	Non-directional	0	sewed
PB	18	NNS group	57	48	Non-directional	0	knitted
PB	18	NNS group	57	10	Rightward	0	passed
PB	18	NNS group	57	11	Rightward	1	paid
PB	18	NNS group	57	12	Rightward	0	posted
PB	18	NNS group	57	13	Rightward	0	sold
PB	18	NNS group	57	14	Rightward	0	asked
PB	18	NNS group	57	15	Rightward	0	taught
PB	18	NNS group	57	16	Rightward	0	told
AD	49	NNS group	58	25	Leftward	1	took
AD	49	NNS group	58	26	Leftward	0	stole
AD	49	NNS group	58	27	Leftward	1	bought
AD	49	NNS group	58	28	Leftward	0	got
AD	49	NNS group	58	29	Leftward	0	earned
AD	49	NNS group	58	30	Leftward	1	ordered
AD	49	NNS group	58	31	Leftward	1	won
AD	49	NNS group	58	41	Non-directional	1	baked
AD	49	NNS group	58	42	Non-directional	1	showed
AD	49	NNS group	58	43	Non-directional	1	cooked
AD	49	NNS group	58	44	Non-directional	1	built
AD	49	NNS group	58	45	Non-directional	1	made
AD	49	NNS group	58	47	Non-directional	1	sewed
AD	49	NNS group	58	48	Non-directional	1	knitted
AD	49	NNS group	58	10	Rightward	1	passed
AD	49	NNS group	58	11	Rightward	1	paid
AD	49	NNS group	58	12	Rightward	1	posted
AD	49	NNS group	58	13	Rightward	1	sold
AD	49	NNS group	58	14	Rightward	1	asked
AD	49	NNS group	58	15	Rightward	1	taught
AD	49	NNS group	58	16	Rightward	1	told
PB	28	NNS group	59	25	Leftward	1	took
PB	28	NNS group	59	26	Leftward	0	stole
PB	28	NNS group	59	27	Leftward	0	bought
PB	28	NNS group	59	28	Leftward	0	got
PB	28	NNS group	59	29	Leftward	1	earned
PB	28	NNS group	59	30	Leftward	1	ordered
PB	28	NNS group	59	31	Leftward	0	won
PB	28	NNS group	59	41	Non-directional	1	baked
PB	28	NNS group	59	42	Non-directional	1	showed
PB	28	NNS group	59	43	Non-directional	1	cooked
PB	28	NNS group	59	44	Non-directional	1	built
PB	28	NNS group	59	45	Non-directional	1	made
PB	28	NNS group	59	47	Non-directional	1	sewed
PB	28	NNS group	59	48	Non-directional	1	knitted
PB	28	NNS group	59	10	Rightward	1	passed
PB	28	NNS group	59	11	Rightward	1	paid
PB	28	NNS group	59	12	Rightward	1	posted
PB	28	NNS group	59	13	Rightward	1	sold
PB	28	NNS group	59	14	Rightward	1	asked
PB	28	NNS group	59	15	Rightward	0	taught
PB	28	NNS group	59	16	Rightward	0	told
BE	12	NNS group	60	25	Leftward	0	took
BE	12	NNS group	60	26	Leftward	0	stole
BE	12	NNS group	60	27	Leftward	0	bought
BE	12	NNS group	60	28	Leftward	0	got
BE	12	NNS group	60	29	Leftward	1	earned
BE	12	NNS group	60	30	Leftward	0	ordered
BE	12	NNS group	60	31	Leftward	1	won
BE	12	NNS group	60	41	Non-directional	1	baked
BE	12	NNS group	60	42	Non-directional	0	showed
BE	12	NNS group	60	43	Non-directional	0	cooked
BE	12	NNS group	60	44	Non-directional	0	built
BE	12	NNS group	60	45	Non-directional	1	made
BE	12	NNS group	60	47	Non-directional	0	sewed
BE	12	NNS group	60	48	Non-directional	0	knitted
BE	12	NNS group	60	10	Rightward	0	passed
BE	12	NNS group	60	11	Rightward	0	paid
BE	12	NNS group	60	12	Rightward	0	posted
BE	12	NNS group	60	13	Rightward	0	sold
BE	12	NNS group	60	14	Rightward	0	asked
BE	12	NNS group	60	15	Rightward	1	taught
BE	12	NNS group	60	16	Rightward	0	told
BE	12	NNS group	61	25	Leftward	1	took
BE	12	NNS group	61	26	Leftward	0	stole
BE	12	NNS group	61	27	Leftward	1	bought
BE	12	NNS group	61	28	Leftward	1	got
BE	12	NNS group	61	29	Leftward	0	earned
BE	12	NNS group	61	30	Leftward	0	ordered
BE	12	NNS group	61	31	Leftward	1	won
BE	12	NNS group	61	41	Non-directional	0	baked
BE	12	NNS group	61	42	Non-directional	0	showed
BE	12	NNS group	61	43	Non-directional	1	cooked
BE	12	NNS group	61	44	Non-directional	1	built
BE	12	NNS group	61	45	Non-directional	0	made
BE	12	NNS group	61	47	Non-directional	1	sewed
BE	12	NNS group	61	48	Non-directional	1	knitted
BE	12	NNS group	61	10	Rightward	1	passed
BE	12	NNS group	61	11	Rightward	1	paid
BE	12	NNS group	61	12	Rightward	1	posted
BE	12	NNS group	61	13	Rightward	1	sold
BE	12	NNS group	61	14	Rightward	0	asked
BE	12	NNS group	61	15	Rightward	1	taught
BE	12	NNS group	61	16	Rightward	1	told
PB	22	NNS group	62	25	Leftward	0	took
PB	22	NNS group	62	26	Leftward	0	stole
PB	22	NNS group	62	27	Leftward	1	bought
PB	22	NNS group	62	28	Leftward	0	got
PB	22	NNS group	62	29	Leftward	0	earned
PB	22	NNS group	62	30	Leftward	1	ordered
PB	22	NNS group	62	31	Leftward	1	won
PB	22	NNS group	62	41	Non-directional	1	baked
PB	22	NNS group	62	42	Non-directional	0	showed
PB	22	NNS group	62	43	Non-directional	0	cooked
PB	22	NNS group	62	44	Non-directional	0	built
PB	22	NNS group	62	45	Non-directional	0	made
PB	22	NNS group	62	47	Non-directional	1	sewed
PB	22	NNS group	62	48	Non-directional	1	knitted
PB	22	NNS group	62	10	Rightward	1	passed
PB	22	NNS group	62	11	Rightward	1	paid
PB	22	NNS group	62	12	Rightward	1	posted
PB	22	NNS group	62	13	Rightward	0	sold
PB	22	NNS group	62	14	Rightward	0	asked
PB	22	NNS group	62	15	Rightward	0	taught
PB	22	NNS group	62	16	Rightward	0	told
PB	18	NNS group	63	25	Leftward	1	took
PB	18	NNS group	63	26	Leftward	0	stole
PB	18	NNS group	63	27	Leftward	0	bought
PB	18	NNS group	63	28	Leftward	1	got
PB	18	NNS group	63	29	Leftward	0	earned
PB	18	NNS group	63	30	Leftward	0	ordered
PB	18	NNS group	63	31	Leftward	1	won
PB	18	NNS group	63	41	Non-directional	1	baked
PB	18	NNS group	63	42	Non-directional	0	showed
PB	18	NNS group	63	43	Non-directional	0	cooked
PB	18	NNS group	63	44	Non-directional	1	built
PB	18	NNS group	63	45	Non-directional	0	made
PB	18	NNS group	63	47	Non-directional	1	sewed
PB	18	NNS group	63	48	Non-directional	0	knitted
PB	18	NNS group	63	10	Rightward	1	passed
PB	18	NNS group	63	11	Rightward	1	paid
PB	18	NNS group	63	12	Rightward	0	posted
PB	18	NNS group	63	13	Rightward	0	sold
PB	18	NNS group	63	14	Rightward	0	asked
PB	18	NNS group	63	15	Rightward	1	taught
PB	18	NNS group	63	16	Rightward	1	told
NS	60	NS group	64	6	Leftward	1	ordered
NS	60	NS group	64	14	Leftward	1	stole
NS	60	NS group	64	17	Leftward	1	took
NS	60	NS group	64	20	Leftward	1	bought
NS	60	NS group	64	23	Leftward	1	got
NS	60	NS group	64	27	Leftward	1	earned
NS	60	NS group	64	30	Leftward	1	won
NS	60	NS group	64	2	Non-directional	1	sewed
NS	60	NS group	64	9	Non-directional	1	knitted
NS	60	NS group	64	12	Non-directional	1	built
NS	60	NS group	64	19	Non-directional	1	cooked
NS	60	NS group	64	25	Non-directional	1	baked
NS	60	NS group	64	31	Non-directional	1	showed
NS	60	NS group	64	38	Non-directional	1	made
NS	60	NS group	64	4	Rightward	1	passed
NS	60	NS group	64	7	Rightward	1	paid
NS	60	NS group	64	11	Rightward	1	asked
NS	60	NS group	64	16	Rightward	1	posted
NS	60	NS group	64	22	Rightward	1	told
NS	60	NS group	64	28	Rightward	1	sold
NS	60	NS group	64	36	Rightward	1	taught
NS	60	NS group	65	6	Leftward	1	ordered
NS	60	NS group	65	14	Leftward	1	stole
NS	60	NS group	65	17	Leftward	1	took
NS	60	NS group	65	20	Leftward	1	bought
NS	60	NS group	65	23	Leftward	1	got
NS	60	NS group	65	27	Leftward	1	earned
NS	60	NS group	65	30	Leftward	1	won
NS	60	NS group	65	2	Non-directional	1	sewed
NS	60	NS group	65	9	Non-directional	1	knitted
NS	60	NS group	65	12	Non-directional	1	built
NS	60	NS group	65	19	Non-directional	1	cooked
NS	60	NS group	65	25	Non-directional	1	baked
NS	60	NS group	65	31	Non-directional	1	showed
NS	60	NS group	65	38	Non-directional	1	made
NS	60	NS group	65	4	Rightward	1	passed
NS	60	NS group	65	7	Rightward	1	paid
NS	60	NS group	65	11	Rightward	1	asked
NS	60	NS group	65	16	Rightward	1	posted
NS	60	NS group	65	22	Rightward	1	told
NS	60	NS group	65	28	Rightward	1	sold
NS	60	NS group	65	36	Rightward	1	taught
NS	60	NS group	66	6	Leftward	1	ordered
NS	60	NS group	66	14	Leftward	1	stole
NS	60	NS group	66	17	Leftward	1	took
NS	60	NS group	66	20	Leftward	0	bought
NS	60	NS group	66	23	Leftward	1	got
NS	60	NS group	66	27	Leftward	1	earned
NS	60	NS group	66	30	Leftward	1	won
NS	60	NS group	66	2	Non-directional	1	sewed
NS	60	NS group	66	9	Non-directional	1	knitted
NS	60	NS group	66	12	Non-directional	1	built
NS	60	NS group	66	19	Non-directional	1	cooked
NS	60	NS group	66	25	Non-directional	1	baked
NS	60	NS group	66	31	Non-directional	1	showed
NS	60	NS group	66	38	Non-directional	1	made
NS	60	NS group	66	4	Rightward	1	passed
NS	60	NS group	66	7	Rightward	1	paid
NS	60	NS group	66	11	Rightward	1	asked
NS	60	NS group	66	16	Rightward	1	posted
NS	60	NS group	66	22	Rightward	1	told
NS	60	NS group	66	28	Rightward	1	sold
NS	60	NS group	66	36	Rightward	1	taught
NS	60	NS group	67	6	Leftward	1	ordered
NS	60	NS group	67	14	Leftward	0	stole
NS	60	NS group	67	17	Leftward	1	took
NS	60	NS group	67	20	Leftward	1	bought
NS	60	NS group	67	23	Leftward	1	got
NS	60	NS group	67	27	Leftward	1	earned
NS	60	NS group	67	30	Leftward	1	won
NS	60	NS group	67	2	Non-directional	1	sewed
NS	60	NS group	67	9	Non-directional	1	knitted
NS	60	NS group	67	12	Non-directional	1	built
NS	60	NS group	67	19	Non-directional	1	cooked
NS	60	NS group	67	25	Non-directional	1	baked
NS	60	NS group	67	31	Non-directional	1	showed
NS	60	NS group	67	38	Non-directional	1	made
NS	60	NS group	67	4	Rightward	1	passed
NS	60	NS group	67	7	Rightward	1	paid
NS	60	NS group	67	11	Rightward	1	asked
NS	60	NS group	67	16	Rightward	1	posted
NS	60	NS group	67	22	Rightward	1	told
NS	60	NS group	67	28	Rightward	1	sold
NS	60	NS group	67	36	Rightward	1	taught
NS	60	NS group	68	6	Leftward	1	ordered
NS	60	NS group	68	14	Leftward	1	stole
NS	60	NS group	68	17	Leftward	1	took
NS	60	NS group	68	20	Leftward	1	bought
NS	60	NS group	68	23	Leftward	1	got
NS	60	NS group	68	27	Leftward	1	earned
NS	60	NS group	68	30	Leftward	1	won
NS	60	NS group	68	2	Non-directional	1	sewed
NS	60	NS group	68	9	Non-directional	1	knitted
NS	60	NS group	68	12	Non-directional	1	built
NS	60	NS group	68	19	Non-directional	1	cooked
NS	60	NS group	68	25	Non-directional	1	baked
NS	60	NS group	68	31	Non-directional	1	showed
NS	60	NS group	68	38	Non-directional	1	made
NS	60	NS group	68	4	Rightward	1	passed
NS	60	NS group	68	7	Rightward	1	paid
NS	60	NS group	68	11	Rightward	1	asked
NS	60	NS group	68	16	Rightward	1	posted
NS	60	NS group	68	22	Rightward	1	told
NS	60	NS group	68	28	Rightward	1	sold
NS	60	NS group	68	36	Rightward	1	taught
NS	60	NS group	69	6	Leftward	1	ordered
NS	60	NS group	69	14	Leftward	1	stole
NS	60	NS group	69	17	Leftward	1	took
NS	60	NS group	69	20	Leftward	1	bought
NS	60	NS group	69	23	Leftward	1	got
NS	60	NS group	69	27	Leftward	1	earned
NS	60	NS group	69	30	Leftward	1	won
NS	60	NS group	69	2	Non-directional	1	sewed
NS	60	NS group	69	9	Non-directional	1	knitted
NS	60	NS group	69	12	Non-directional	1	built
NS	60	NS group	69	19	Non-directional	1	cooked
NS	60	NS group	69	25	Non-directional	1	baked
NS	60	NS group	69	31	Non-directional	1	showed
NS	60	NS group	69	38	Non-directional	1	made
NS	60	NS group	69	4	Rightward	1	passed
NS	60	NS group	69	7	Rightward	1	paid
NS	60	NS group	69	11	Rightward	1	asked
NS	60	NS group	69	16	Rightward	1	posted
NS	60	NS group	69	22	Rightward	1	told
NS	60	NS group	69	28	Rightward	1	sold
NS	60	NS group	69	36	Rightward	1	taught
NS	60	NS group	70	6	Leftward	1	ordered
NS	60	NS group	70	14	Leftward	1	stole
NS	60	NS group	70	17	Leftward	1	took
NS	60	NS group	70	20	Leftward	1	bought
NS	60	NS group	70	23	Leftward	1	got
NS	60	NS group	70	27	Leftward	1	earned
NS	60	NS group	70	30	Leftward	1	won
NS	60	NS group	70	2	Non-directional	1	sewed
NS	60	NS group	70	9	Non-directional	1	knitted
NS	60	NS group	70	12	Non-directional	1	built
NS	60	NS group	70	19	Non-directional	1	cooked
NS	60	NS group	70	25	Non-directional	1	baked
NS	60	NS group	70	31	Non-directional	1	showed
NS	60	NS group	70	38	Non-directional	1	made
NS	60	NS group	70	4	Rightward	1	passed
NS	60	NS group	70	7	Rightward	1	paid
NS	60	NS group	70	11	Rightward	1	asked
NS	60	NS group	70	16	Rightward	1	posted
NS	60	NS group	70	22	Rightward	1	told
NS	60	NS group	70	28	Rightward	1	sold
NS	60	NS group	70	36	Rightward	1	taught
NS	60	NS group	71	6	Leftward	1	ordered
NS	60	NS group	71	14	Leftward	1	stole
NS	60	NS group	71	17	Leftward	1	took
NS	60	NS group	71	20	Leftward	1	bought
NS	60	NS group	71	23	Leftward	1	got
NS	60	NS group	71	27	Leftward	1	earned
NS	60	NS group	71	30	Leftward	1	won
NS	60	NS group	71	2	Non-directional	1	sewed
NS	60	NS group	71	9	Non-directional	1	knitted
NS	60	NS group	71	12	Non-directional	1	built
NS	60	NS group	71	19	Non-directional	1	cooked
NS	60	NS group	71	25	Non-directional	1	baked
NS	60	NS group	71	31	Non-directional	1	showed
NS	60	NS group	71	38	Non-directional	1	made
NS	60	NS group	71	4	Rightward	1	passed
NS	60	NS group	71	7	Rightward	1	paid
NS	60	NS group	71	11	Rightward	1	asked
NS	60	NS group	71	16	Rightward	1	posted
NS	60	NS group	71	22	Rightward	1	told
NS	60	NS group	71	28	Rightward	1	sold
NS	60	NS group	71	36	Rightward	1	taught
NS	60	NS group	72	6	Leftward	1	ordered
NS	60	NS group	72	14	Leftward	1	stole
NS	60	NS group	72	17	Leftward	1	took
NS	60	NS group	72	20	Leftward	1	bought
NS	60	NS group	72	23	Leftward	1	got
NS	60	NS group	72	27	Leftward	1	earned
NS	60	NS group	72	30	Leftward	1	won
NS	60	NS group	72	2	Non-directional	1	sewed
NS	60	NS group	72	9	Non-directional	1	knitted
NS	60	NS group	72	12	Non-directional	1	built
NS	60	NS group	72	19	Non-directional	1	cooked
NS	60	NS group	72	25	Non-directional	1	baked
NS	60	NS group	72	31	Non-directional	1	showed
NS	60	NS group	72	38	Non-directional	1	made
NS	60	NS group	72	4	Rightward	1	passed
NS	60	NS group	72	7	Rightward	1	paid
NS	60	NS group	72	11	Rightward	1	asked
NS	60	NS group	72	16	Rightward	1	posted
NS	60	NS group	72	22	Rightward	1	told
NS	60	NS group	72	28	Rightward	1	sold
NS	60	NS group	72	36	Rightward	1	taught
NS	60	NS group	73	6	Leftward	1	ordered
NS	60	NS group	73	14	Leftward	1	stole
NS	60	NS group	73	17	Leftward	1	took
NS	60	NS group	73	20	Leftward	1	bought
NS	60	NS group	73	23	Leftward	1	got
NS	60	NS group	73	27	Leftward	1	earned
NS	60	NS group	73	30	Leftward	1	won
NS	60	NS group	73	2	Non-directional	1	sewed
NS	60	NS group	73	9	Non-directional	1	knitted
NS	60	NS group	73	12	Non-directional	1	built
NS	60	NS group	73	19	Non-directional	1	cooked
NS	60	NS group	73	25	Non-directional	1	baked
NS	60	NS group	73	31	Non-directional	1	showed
NS	60	NS group	73	38	Non-directional	1	made
NS	60	NS group	73	4	Rightward	1	passed
NS	60	NS group	73	7	Rightward	1	paid
NS	60	NS group	73	11	Rightward	1	asked
NS	60	NS group	73	16	Rightward	1	posted
NS	60	NS group	73	22	Rightward	1	told
NS	60	NS group	73	28	Rightward	1	sold
NS	60	NS group	73	36	Rightward	1	taught
NS	60	NS group	74	6	Leftward	1	ordered
NS	60	NS group	74	14	Leftward	1	stole
NS	60	NS group	74	17	Leftward	1	took
NS	60	NS group	74	20	Leftward	1	bought
NS	60	NS group	74	23	Leftward	1	got
NS	60	NS group	74	27	Leftward	1	earned
NS	60	NS group	74	30	Leftward	1	won
NS	60	NS group	74	2	Non-directional	1	sewed
NS	60	NS group	74	9	Non-directional	1	knitted
NS	60	NS group	74	12	Non-directional	1	built
NS	60	NS group	74	19	Non-directional	1	cooked
NS	60	NS group	74	25	Non-directional	1	baked
NS	60	NS group	74	31	Non-directional	1	showed
NS	60	NS group	74	38	Non-directional	1	made
NS	60	NS group	74	4	Rightward	1	passed
NS	60	NS group	74	7	Rightward	1	paid
NS	60	NS group	74	11	Rightward	1	asked
NS	60	NS group	74	16	Rightward	1	posted
NS	60	NS group	74	22	Rightward	1	told
NS	60	NS group	74	28	Rightward	1	sold
NS	60	NS group	74	36	Rightward	1	taught
NS	60	NS group	75	6	Leftward	1	ordered
NS	60	NS group	75	14	Leftward	1	stole
NS	60	NS group	75	17	Leftward	1	took
NS	60	NS group	75	20	Leftward	1	bought
NS	60	NS group	75	23	Leftward	0	got
NS	60	NS group	75	27	Leftward	1	earned
NS	60	NS group	75	30	Leftward	1	won
NS	60	NS group	75	2	Non-directional	1	sewed
NS	60	NS group	75	9	Non-directional	1	knitted
NS	60	NS group	75	12	Non-directional	1	built
NS	60	NS group	75	19	Non-directional	1	cooked
NS	60	NS group	75	25	Non-directional	1	baked
NS	60	NS group	75	31	Non-directional	1	showed
NS	60	NS group	75	38	Non-directional	0	made
NS	60	NS group	75	4	Rightward	1	passed
NS	60	NS group	75	7	Rightward	1	paid
NS	60	NS group	75	11	Rightward	1	asked
NS	60	NS group	75	16	Rightward	1	posted
NS	60	NS group	75	22	Rightward	1	told
NS	60	NS group	75	28	Rightward	1	sold
NS	60	NS group	75	36	Rightward	1	taught
NS	60	NS group	76	6	Leftward	1	ordered
NS	60	NS group	76	14	Leftward	1	stole
NS	60	NS group	76	17	Leftward	0	took
NS	60	NS group	76	20	Leftward	1	bought
NS	60	NS group	76	23	Leftward	1	got
NS	60	NS group	76	27	Leftward	1	earned
NS	60	NS group	76	30	Leftward	1	won
NS	60	NS group	76	2	Non-directional	1	sewed
NS	60	NS group	76	9	Non-directional	1	knitted
NS	60	NS group	76	12	Non-directional	1	built
NS	60	NS group	76	19	Non-directional	1	cooked
NS	60	NS group	76	25	Non-directional	1	baked
NS	60	NS group	76	31	Non-directional	1	showed
NS	60	NS group	76	38	Non-directional	1	made
NS	60	NS group	76	4	Rightward	1	passed
NS	60	NS group	76	7	Rightward	1	paid
NS	60	NS group	76	11	Rightward	1	asked
NS	60	NS group	76	16	Rightward	1	posted
NS	60	NS group	76	22	Rightward	1	told
NS	60	NS group	76	28	Rightward	1	sold
NS	60	NS group	76	36	Rightward	1	taught
NS	60	NS group	77	6	Leftward	1	ordered
NS	60	NS group	77	14	Leftward	1	stole
NS	60	NS group	77	17	Leftward	1	took
NS	60	NS group	77	20	Leftward	1	bought
NS	60	NS group	77	23	Leftward	1	got
NS	60	NS group	77	27	Leftward	1	earned
NS	60	NS group	77	30	Leftward	1	won
NS	60	NS group	77	2	Non-directional	1	sewed
NS	60	NS group	77	9	Non-directional	1	knitted
NS	60	NS group	77	12	Non-directional	1	built
NS	60	NS group	77	19	Non-directional	1	cooked
NS	60	NS group	77	25	Non-directional	1	baked
NS	60	NS group	77	31	Non-directional	1	showed
NS	60	NS group	77	38	Non-directional	1	made
NS	60	NS group	77	4	Rightward	1	passed
NS	60	NS group	77	7	Rightward	1	paid
NS	60	NS group	77	11	Rightward	1	asked
NS	60	NS group	77	16	Rightward	1	posted
NS	60	NS group	77	22	Rightward	1	told
NS	60	NS group	77	28	Rightward	1	sold
NS	60	NS group	77	36	Rightward	1	taught
NS	60	NS group	78	6	Leftward	1	ordered
NS	60	NS group	78	14	Leftward	1	stole
NS	60	NS group	78	17	Leftward	1	took
NS	60	NS group	78	20	Leftward	1	bought
NS	60	NS group	78	23	Leftward	1	got
NS	60	NS group	78	27	Leftward	1	earned
NS	60	NS group	78	30	Leftward	1	won
NS	60	NS group	78	2	Non-directional	1	sewed
NS	60	NS group	78	9	Non-directional	1	knitted
NS	60	NS group	78	12	Non-directional	1	built
NS	60	NS group	78	19	Non-directional	1	cooked
NS	60	NS group	78	25	Non-directional	1	baked
NS	60	NS group	78	31	Non-directional	1	showed
NS	60	NS group	78	38	Non-directional	1	made
NS	60	NS group	78	4	Rightward	1	passed
NS	60	NS group	78	7	Rightward	1	paid
NS	60	NS group	78	11	Rightward	1	asked
NS	60	NS group	78	16	Rightward	1	posted
NS	60	NS group	78	22	Rightward	1	told
NS	60	NS group	78	28	Rightward	1	sold
NS	60	NS group	78	36	Rightward	1	taught
NS	60	NS group	79	6	Leftward	1	ordered
NS	60	NS group	79	14	Leftward	1	stole
NS	60	NS group	79	17	Leftward	0	took
NS	60	NS group	79	20	Leftward	1	bought
NS	60	NS group	79	23	Leftward	1	got
NS	60	NS group	79	27	Leftward	1	earned
NS	60	NS group	79	30	Leftward	1	won
NS	60	NS group	79	2	Non-directional	1	sewed
NS	60	NS group	79	9	Non-directional	1	knitted
NS	60	NS group	79	12	Non-directional	1	built
NS	60	NS group	79	19	Non-directional	1	cooked
NS	60	NS group	79	25	Non-directional	1	baked
NS	60	NS group	79	31	Non-directional	1	showed
NS	60	NS group	79	38	Non-directional	1	made
NS	60	NS group	79	4	Rightward	1	passed
NS	60	NS group	79	7	Rightward	1	paid
NS	60	NS group	79	11	Rightward	1	asked
NS	60	NS group	79	16	Rightward	1	posted
NS	60	NS group	79	22	Rightward	1	told
NS	60	NS group	79	28	Rightward	1	sold
NS	60	NS group	79	36	Rightward	1	taught
NS	60	NS group	80	6	Leftward	1	ordered
NS	60	NS group	80	14	Leftward	1	stole
NS	60	NS group	80	17	Leftward	1	took
NS	60	NS group	80	20	Leftward	1	bought
NS	60	NS group	80	23	Leftward	0	got
NS	60	NS group	80	27	Leftward	1	earned
NS	60	NS group	80	30	Leftward	1	won
NS	60	NS group	80	2	Non-directional	1	sewed
NS	60	NS group	80	9	Non-directional	1	knitted
NS	60	NS group	80	12	Non-directional	1	built
NS	60	NS group	80	19	Non-directional	1	cooked
NS	60	NS group	80	25	Non-directional	1	baked
NS	60	NS group	80	31	Non-directional	1	showed
NS	60	NS group	80	38	Non-directional	1	made
NS	60	NS group	80	4	Rightward	1	passed
NS	60	NS group	80	7	Rightward	1	paid
NS	60	NS group	80	11	Rightward	1	asked
NS	60	NS group	80	16	Rightward	1	posted
NS	60	NS group	80	22	Rightward	1	told
NS	60	NS group	80	28	Rightward	1	sold
NS	60	NS group	80	36	Rightward	1	taught
NS	60	NS group	81	6	Leftward	1	ordered
NS	60	NS group	81	14	Leftward	1	stole
NS	60	NS group	81	17	Leftward	1	took
NS	60	NS group	81	20	Leftward	1	bought
NS	60	NS group	81	23	Leftward	1	got
NS	60	NS group	81	27	Leftward	1	earned
NS	60	NS group	81	30	Leftward	1	won
NS	60	NS group	81	2	Non-directional	1	sewed
NS	60	NS group	81	9	Non-directional	1	knitted
NS	60	NS group	81	12	Non-directional	1	built
NS	60	NS group	81	19	Non-directional	1	cooked
NS	60	NS group	81	25	Non-directional	1	baked
NS	60	NS group	81	31	Non-directional	1	showed
NS	60	NS group	81	38	Non-directional	1	made
NS	60	NS group	81	4	Rightward	1	passed
NS	60	NS group	81	7	Rightward	1	paid
NS	60	NS group	81	11	Rightward	1	asked
NS	60	NS group	81	16	Rightward	1	posted
NS	60	NS group	81	22	Rightward	1	told
NS	60	NS group	81	28	Rightward	1	sold
NS	60	NS group	81	36	Rightward	1	taught
NS	60	NS group	82	6	Leftward	1	ordered
NS	60	NS group	82	14	Leftward	1	stole
NS	60	NS group	82	17	Leftward	1	took
NS	60	NS group	82	20	Leftward	1	bought
NS	60	NS group	82	23	Leftward	1	got
NS	60	NS group	82	27	Leftward	1	earned
NS	60	NS group	82	30	Leftward	1	won
NS	60	NS group	82	2	Non-directional	1	sewed
NS	60	NS group	82	9	Non-directional	1	knitted
NS	60	NS group	82	12	Non-directional	1	built
NS	60	NS group	82	19	Non-directional	1	cooked
NS	60	NS group	82	25	Non-directional	1	baked
NS	60	NS group	82	31	Non-directional	1	showed
NS	60	NS group	82	38	Non-directional	1	made
NS	60	NS group	82	4	Rightward	1	passed
NS	60	NS group	82	7	Rightward	1	paid
NS	60	NS group	82	11	Rightward	1	asked
NS	60	NS group	82	16	Rightward	1	posted
NS	60	NS group	82	22	Rightward	1	told
NS	60	NS group	82	28	Rightward	1	sold
NS	60	NS group	82	36	Rightward	1	taught
NS	60	NS group	83	6	Leftward	1	ordered
NS	60	NS group	83	14	Leftward	1	stole
NS	60	NS group	83	17	Leftward	1	took
NS	60	NS group	83	20	Leftward	1	bought
NS	60	NS group	83	23	Leftward	0	got
NS	60	NS group	83	27	Leftward	1	earned
NS	60	NS group	83	30	Leftward	1	won
NS	60	NS group	83	2	Non-directional	1	sewed
NS	60	NS group	83	9	Non-directional	1	knitted
NS	60	NS group	83	12	Non-directional	1	built
NS	60	NS group	83	19	Non-directional	1	cooked
NS	60	NS group	83	25	Non-directional	1	baked
NS	60	NS group	83	31	Non-directional	1	showed
NS	60	NS group	83	38	Non-directional	1	made
NS	60	NS group	83	4	Rightward	1	passed
NS	60	NS group	83	7	Rightward	1	paid
NS	60	NS group	83	11	Rightward	1	asked
NS	60	NS group	83	16	Rightward	1	posted
NS	60	NS group	83	22	Rightward	1	told
NS	60	NS group	83	28	Rightward	1	sold
NS	60	NS group	83	36	Rightward	1	taught
NS	60	NS group	84	6	Leftward	1	ordered
NS	60	NS group	84	14	Leftward	1	stole
NS	60	NS group	84	17	Leftward	1	took
NS	60	NS group	84	20	Leftward	1	bought
NS	60	NS group	84	23	Leftward	1	got
NS	60	NS group	84	27	Leftward	1	earned
NS	60	NS group	84	30	Leftward	1	won
NS	60	NS group	84	2	Non-directional	1	sewed
NS	60	NS group	84	9	Non-directional	1	knitted
NS	60	NS group	84	12	Non-directional	1	built
NS	60	NS group	84	19	Non-directional	1	cooked
NS	60	NS group	84	25	Non-directional	1	baked
NS	60	NS group	84	31	Non-directional	1	showed
NS	60	NS group	84	38	Non-directional	1	made
NS	60	NS group	84	4	Rightward	1	passed
NS	60	NS group	84	7	Rightward	1	paid
NS	60	NS group	84	11	Rightward	1	asked
NS	60	NS group	84	16	Rightward	1	posted
NS	60	NS group	84	22	Rightward	1	told
NS	60	NS group	84	28	Rightward	1	sold
NS	60	NS group	84	36	Rightward	1	taught
NS	60	NS group	85	6	Leftward	1	ordered
NS	60	NS group	85	14	Leftward	1	stole
NS	60	NS group	85	17	Leftward	1	took
NS	60	NS group	85	20	Leftward	1	bought
NS	60	NS group	85	23	Leftward	1	got
NS	60	NS group	85	27	Leftward	1	earned
NS	60	NS group	85	30	Leftward	1	won
NS	60	NS group	85	2	Non-directional	1	sewed
NS	60	NS group	85	9	Non-directional	1	knitted
NS	60	NS group	85	12	Non-directional	1	built
NS	60	NS group	85	19	Non-directional	1	cooked
NS	60	NS group	85	25	Non-directional	1	baked
NS	60	NS group	85	31	Non-directional	1	showed
NS	60	NS group	85	38	Non-directional	1	made
NS	60	NS group	85	4	Rightward	1	passed
NS	60	NS group	85	7	Rightward	1	paid
NS	60	NS group	85	11	Rightward	1	asked
NS	60	NS group	85	16	Rightward	1	posted
NS	60	NS group	85	22	Rightward	1	told
NS	60	NS group	85	28	Rightward	1	sold
NS	60	NS group	85	36	Rightward	1	taught
NS	60	NS group	86	6	Leftward	1	ordered
NS	60	NS group	86	14	Leftward	1	stole
NS	60	NS group	86	17	Leftward	0	took
NS	60	NS group	86	20	Leftward	1	bought
NS	60	NS group	86	23	Leftward	1	got
NS	60	NS group	86	27	Leftward	1	earned
NS	60	NS group	86	30	Leftward	1	won
NS	60	NS group	86	2	Non-directional	1	sewed
NS	60	NS group	86	9	Non-directional	1	knitted
NS	60	NS group	86	12	Non-directional	1	built
NS	60	NS group	86	19	Non-directional	1	cooked
NS	60	NS group	86	25	Non-directional	1	baked
NS	60	NS group	86	31	Non-directional	1	showed
NS	60	NS group	86	38	Non-directional	1	made
NS	60	NS group	86	4	Rightward	1	passed
NS	60	NS group	86	7	Rightward	1	paid
NS	60	NS group	86	11	Rightward	1	asked
NS	60	NS group	86	16	Rightward	1	posted
NS	60	NS group	86	22	Rightward	1	told
NS	60	NS group	86	28	Rightward	1	sold
NS	60	NS group	86	36	Rightward	1	taught
NS	60	NS group	87	6	Leftward	1	ordered
NS	60	NS group	87	14	Leftward	1	stole
NS	60	NS group	87	17	Leftward	1	took
NS	60	NS group	87	20	Leftward	1	bought
NS	60	NS group	87	23	Leftward	1	got
NS	60	NS group	87	27	Leftward	1	earned
NS	60	NS group	87	30	Leftward	1	won
NS	60	NS group	87	2	Non-directional	1	sewed
NS	60	NS group	87	9	Non-directional	1	knitted
NS	60	NS group	87	12	Non-directional	1	built
NS	60	NS group	87	19	Non-directional	1	cooked
NS	60	NS group	87	25	Non-directional	1	baked
NS	60	NS group	87	31	Non-directional	1	showed
NS	60	NS group	87	38	Non-directional	1	made
NS	60	NS group	87	4	Rightward	1	passed
NS	60	NS group	87	7	Rightward	1	paid
NS	60	NS group	87	11	Rightward	1	asked
NS	60	NS group	87	16	Rightward	1	posted
NS	60	NS group	87	22	Rightward	1	told
NS	60	NS group	87	28	Rightward	1	sold
NS	60	NS group	87	36	Rightward	1	taught
NS	60	NS group	88	6	Leftward	1	ordered
NS	60	NS group	88	14	Leftward	0	stole
NS	60	NS group	88	17	Leftward	0	took
NS	60	NS group	88	20	Leftward	1	bought
NS	60	NS group	88	23	Leftward	1	got
NS	60	NS group	88	27	Leftward	1	earned
NS	60	NS group	88	30	Leftward	1	won
NS	60	NS group	88	2	Non-directional	1	sewed
NS	60	NS group	88	9	Non-directional	1	knitted
NS	60	NS group	88	12	Non-directional	1	built
NS	60	NS group	88	19	Non-directional	1	cooked
NS	60	NS group	88	25	Non-directional	1	baked
NS	60	NS group	88	31	Non-directional	1	showed
NS	60	NS group	88	38	Non-directional	1	made
NS	60	NS group	88	4	Rightward	1	passed
NS	60	NS group	88	7	Rightward	1	paid
NS	60	NS group	88	11	Rightward	1	asked
NS	60	NS group	88	16	Rightward	1	posted
NS	60	NS group	88	22	Rightward	1	told
NS	60	NS group	88	28	Rightward	1	sold
NS	60	NS group	88	36	Rightward	1	taught
NS	60	NS group	89	6	Leftward	1	ordered
NS	60	NS group	89	14	Leftward	1	stole
NS	60	NS group	89	17	Leftward	1	took
NS	60	NS group	89	20	Leftward	1	bought
NS	60	NS group	89	23	Leftward	1	got
NS	60	NS group	89	27	Leftward	1	earned
NS	60	NS group	89	30	Leftward	1	won
NS	60	NS group	89	2	Non-directional	1	sewed
NS	60	NS group	89	9	Non-directional	1	knitted
NS	60	NS group	89	12	Non-directional	1	built
NS	60	NS group	89	19	Non-directional	1	cooked
NS	60	NS group	89	25	Non-directional	1	baked
NS	60	NS group	89	31	Non-directional	1	showed
NS	60	NS group	89	38	Non-directional	1	made
NS	60	NS group	89	4	Rightward	1	passed
NS	60	NS group	89	7	Rightward	1	paid
NS	60	NS group	89	11	Rightward	1	asked
NS	60	NS group	89	16	Rightward	1	posted
NS	60	NS group	89	22	Rightward	1	told
NS	60	NS group	89	28	Rightward	1	sold
NS	60	NS group	89	36	Rightward	1	taught
NS	60	NS group	90	6	Leftward	1	ordered
NS	60	NS group	90	14	Leftward	0	stole
NS	60	NS group	90	17	Leftward	0	took
NS	60	NS group	90	20	Leftward	1	bought
NS	60	NS group	90	23	Leftward	1	got
NS	60	NS group	90	27	Leftward	1	earned
NS	60	NS group	90	30	Leftward	1	won
NS	60	NS group	90	2	Non-directional	1	sewed
NS	60	NS group	90	9	Non-directional	1	knitted
NS	60	NS group	90	12	Non-directional	1	built
NS	60	NS group	90	19	Non-directional	1	cooked
NS	60	NS group	90	25	Non-directional	1	baked
NS	60	NS group	90	31	Non-directional	1	showed
NS	60	NS group	90	38	Non-directional	1	made
NS	60	NS group	90	4	Rightward	1	passed
NS	60	NS group	90	7	Rightward	1	paid
NS	60	NS group	90	11	Rightward	1	asked
NS	60	NS group	90	16	Rightward	1	posted
NS	60	NS group	90	22	Rightward	1	told
NS	60	NS group	90	28	Rightward	1	sold
NS	60	NS group	90	36	Rightward	1	taught
NS	60	NS group	91	6	Leftward	1	ordered
NS	60	NS group	91	14	Leftward	1	stole
NS	60	NS group	91	17	Leftward	1	took
NS	60	NS group	91	20	Leftward	1	bought
NS	60	NS group	91	23	Leftward	1	got
NS	60	NS group	91	27	Leftward	1	earned
NS	60	NS group	91	30	Leftward	1	won
NS	60	NS group	91	2	Non-directional	1	sewed
NS	60	NS group	91	9	Non-directional	1	knitted
NS	60	NS group	91	12	Non-directional	1	built
NS	60	NS group	91	19	Non-directional	1	cooked
NS	60	NS group	91	25	Non-directional	1	baked
NS	60	NS group	91	31	Non-directional	1	showed
NS	60	NS group	91	38	Non-directional	1	made
NS	60	NS group	91	4	Rightward	1	passed
NS	60	NS group	91	7	Rightward	1	paid
NS	60	NS group	91	11	Rightward	1	asked
NS	60	NS group	91	16	Rightward	1	posted
NS	60	NS group	91	22	Rightward	1	told
NS	60	NS group	91	28	Rightward	1	sold
NS	60	NS group	91	36	Rightward	1	taught
NS	60	NS group	92	6	Leftward	1	ordered
NS	60	NS group	92	14	Leftward	1	stole
NS	60	NS group	92	17	Leftward	1	took
NS	60	NS group	92	20	Leftward	1	bought
NS	60	NS group	92	23	Leftward	1	got
NS	60	NS group	92	27	Leftward	1	earned
NS	60	NS group	92	30	Leftward	1	won
NS	60	NS group	92	2	Non-directional	1	sewed
NS	60	NS group	92	9	Non-directional	1	knitted
NS	60	NS group	92	12	Non-directional	1	built
NS	60	NS group	92	19	Non-directional	1	cooked
NS	60	NS group	92	25	Non-directional	1	baked
NS	60	NS group	92	31	Non-directional	1	showed
NS	60	NS group	92	38	Non-directional	1	made
NS	60	NS group	92	4	Rightward	1	passed
NS	60	NS group	92	7	Rightward	1	paid
NS	60	NS group	92	11	Rightward	1	asked
NS	60	NS group	92	16	Rightward	1	posted
NS	60	NS group	92	22	Rightward	1	told
NS	60	NS group	92	28	Rightward	1	sold
NS	60	NS group	92	36	Rightward	1	taught
NS	60	NS group	93	6	Leftward	1	ordered
NS	60	NS group	93	14	Leftward	1	stole
NS	60	NS group	93	17	Leftward	1	took
NS	60	NS group	93	20	Leftward	1	bought
NS	60	NS group	93	23	Leftward	1	got
NS	60	NS group	93	27	Leftward	1	earned
NS	60	NS group	93	30	Leftward	1	won
NS	60	NS group	93	2	Non-directional	1	sewed
NS	60	NS group	93	9	Non-directional	1	knitted
NS	60	NS group	93	12	Non-directional	1	built
NS	60	NS group	93	19	Non-directional	1	cooked
NS	60	NS group	93	25	Non-directional	1	baked
NS	60	NS group	93	31	Non-directional	1	showed
NS	60	NS group	93	38	Non-directional	1	made
NS	60	NS group	93	4	Rightward	1	passed
NS	60	NS group	93	7	Rightward	1	paid
NS	60	NS group	93	11	Rightward	1	asked
NS	60	NS group	93	16	Rightward	1	posted
NS	60	NS group	93	22	Rightward	1	told
NS	60	NS group	93	28	Rightward	1	sold
NS	60	NS group	93	36	Rightward	1	taught
